# Supplementary material for: Leaf Transcriptome Analysis of Broomcorn Millet Uncovers Key Genes and Pathways in Response to Sporisorium destruens
Source: Int J Mol Sci. 2021 Sep 2;22(17):9542. doi: 10.3390/ijms22179542 (PMC8430493; doi:10.3390/ijms22179542)
Supplement: Supplementary file 1 [file ijms-22-09542-s001.zip]

Archive with 10 entries (10 files):
- Supplementary Materials file 1.pdf
- Supplementary Materials file 10.xls
- Supplementary Materials file 2.xls
- Supplementary Materials file 3.xlsx
- Supplementary Materials file 4.xls
- Supplementary Materials file 5.xlsx
- Supplementary Materials file 6.xls
- Supplementary Materials file 7.xls
- Supplementary Materials file 8.pdf
- Supplementary Materials file 9.xlsx
