# Supplementary material for: Leaf Transcriptome Analysis of Broomcorn Millet Uncovers Key Genes and Pathways in Response to Sporisorium destruens
Source: Int J Mol Sci. 2021 Sep 2;22(17):9542. doi: 10.3390/ijms22179542 (PMC8430493; doi:10.3390/ijms22179542)
Supplement: Supplementary file 1 [file ijms-22-09542-s001.zip › Supplementary Materials file 10.xls]

## Sheet: R0 vs R1
Supplementary Materials file 10. No differentially expressed genes(DEGS) involved in ‘SOD family’ in R0 vs R1.

## Sheet: S0 vs S1
Supplementary Materials file 10. The list of differentially expressed genes(DEGS) involved in ‘SOD family’ in S0 vs S1.
Gene_id	FC(S1/S0)	Log2FC(S1/S0)	Pvalue	Padjust	Significant	Regulate	S0_1	S0_2	S0_3	S1_1	S1_2	S1_3	S0	S1
longmi031444	0.93	-0.105203	0.664066	0.812088	no	down	19.02	19.15	14.35	20.67	15.1	11.3	17.5067	15.69
longmi046391	1.952	0.964615	0.00556687	0.0247859	no	up	12.27	20.58	8.94	40.03	24.16	18.6	13.93	27.5967
longmi056319	0.628	-0.672212	0.00991296	0.0394868	no	down	33.74	51.68	30.74	22.87	24.99	22.6	38.72	23.4867

## Sheet: S1 vs S2
Supplementary Materials file 10. The list of differentially expressed genes(DEGS) involved in ‘SOD family’ in S1 vs S2.
Gene_id	FC(S2/S1)	Log2FC(S2/S1)	Pvalue	Padjust	Significant	Regulate	S1_1	S1_2	S1_3	S2_1	S2_2	S2_3	S1	S2
longmi046391	0.322	-1.63271	4.48098e-06	0.000101739	yes	down	40.03	24.16	18.6	5.65	12.61	7.87	27.5967	8.71
