# Supplementary material for: Leaf Transcriptome Analysis of Broomcorn Millet Uncovers Key Genes and Pathways in Response to Sporisorium destruens
Source: Int J Mol Sci. 2021 Sep 2;22(17):9542. doi: 10.3390/ijms22179542 (PMC8430493; doi:10.3390/ijms22179542)
Supplement: Supplementary file 1 [file ijms-22-09542-s001.zip › Supplementary Materials file 2.xls]

## Sheet: correlation coefficient 
Supplementary Materials file 2. The correlation coefficient between each samples.
	R0_1	R0_2	R0_3	R1_1	R1_2	R1_3	S0_1	S0_2	S0_3	S1_1	S1_2	S1_3	S2_1	S2_2	S2_3
R0_1	1	0.9666	0.9492	0.9465	0.969	0.9676	0.9347	0.9385	0.9252	0.8141	0.8589	0.8924	0.9027	0.9415	0.9275
R0_2	0.9666	1	0.9793	0.9848	0.9773	0.9893	0.9572	0.9515	0.9484	0.7733	0.8123	0.8524	0.918	0.9356	0.9144
R0_3	0.9492	0.9793	1	0.9894	0.9739	0.9779	0.9594	0.9486	0.9475	0.7676	0.8144	0.8467	0.9046	0.908	0.8832
R1_1	0.9465	0.9848	0.9894	1	0.9768	0.9826	0.9483	0.9442	0.9374	0.7704	0.8123	0.8523	0.9075	0.9119	0.8874
R1_2	0.969	0.9773	0.9739	0.9768	1	0.9836	0.9579	0.9632	0.9517	0.7823	0.8282	0.8611	0.8913	0.9307	0.9161
R1_3	0.9676	0.9893	0.9779	0.9826	0.9836	1	0.9689	0.9674	0.9645	0.754	0.7967	0.8445	0.9194	0.9471	0.9256
S0_1	0.9347	0.9572	0.9594	0.9483	0.9579	0.9689	1	0.9788	0.9912	0.7114	0.7589	0.8044	0.9259	0.9453	0.9316
S0_2	0.9385	0.9515	0.9486	0.9442	0.9632	0.9674	0.9788	1	0.9839	0.7115	0.7622	0.8083	0.8933	0.94	0.9275
S0_3	0.9252	0.9484	0.9475	0.9374	0.9517	0.9645	0.9912	0.9839	1	0.6757	0.7245	0.7793	0.9097	0.9347	0.9332
S1_1	0.8141	0.7733	0.7676	0.7704	0.7823	0.754	0.7114	0.7115	0.6757	1	0.9625	0.9243	0.7691	0.766	0.744
S1_2	0.8589	0.8123	0.8144	0.8123	0.8282	0.7967	0.7589	0.7622	0.7245	0.9625	1	0.9569	0.8099	0.8177	0.7833
S1_3	0.8924	0.8524	0.8467	0.8523	0.8611	0.8445	0.8044	0.8083	0.7793	0.9243	0.9569	1	0.8393	0.8636	0.8594
S2_1	0.9027	0.918	0.9046	0.9075	0.8913	0.9194	0.9259	0.8933	0.9097	0.7691	0.8099	0.8393	1	0.9557	0.9262
S2_2	0.9415	0.9356	0.908	0.9119	0.9307	0.9471	0.9453	0.94	0.9347	0.766	0.8177	0.8636	0.9557	1	0.9657
S2_3	0.9275	0.9144	0.8832	0.8874	0.9161	0.9256	0.9316	0.9275	0.9332	0.744	0.7833	0.8594	0.9262	0.9657	1
