# Supplementary material for: Leaf Transcriptome Analysis of Broomcorn Millet Uncovers Key Genes and Pathways in Response to Sporisorium destruens
Source: Int J Mol Sci. 2021 Sep 2;22(17):9542. doi: 10.3390/ijms22179542 (PMC8430493; doi:10.3390/ijms22179542)
Supplement: Supplementary file 1 [file ijms-22-09542-s001.zip › Supplementary Materials file 3.xlsx]

## Sheet: R0 VS R1
Supplementary Materials file 3. Differently expressed genes(DEGs) distributed in GO term of R0 vs R1.
Number	GO ID	Term Type	Description	Ratio_in_study	Ratio_in_pop	Pvalue	Padjust
212	GO:0003824	MF	catalytic activity	212/350	19471/39862	1.2509e-05	0.00923417
192	GO:0008152	BP	metabolic process	192/350	19531/39862	0.0277675	1
74	GO:0046872	MF	metal ion binding	74/350	6183/39862	0.00473808	0.431689
74	GO:0043169	MF	cation binding	74/350	6230/39862	0.00608027	0.467547
56	GO:0016491	MF	oxidoreductase activity	56/350	3624/39862	3.28292e-05	0.0161563
52	GO:0055114	BP	oxidation-reduction process	52/350	3190/39862	1.60972e-05	0.0108027
35	GO:0004672	MF	protein kinase activity	35/350	2733/39862	0.0250666	1
33	GO:0048037	MF	cofactor binding	33/350	2301/39862	0.005477	0.449814
32	GO:0009056	BP	catabolic process	32/350	2418/39862	0.0235014	0.991357
31	GO:0006468	BP	protein phosphorylation	31/350	2347/39862	0.0222403	0.965751
30	GO:0005975	BP	carbohydrate metabolic process	30/350	2037/39862	0.00670627	0.48535
29	GO:0006950	BP	response to stress	29/350	2215/39862	0.0337582	1
26	GO:0019752	BP	carboxylic acid metabolic process	26/350	1987/39862	0.0467889	1
25	GO:0005886	CC	plasma membrane	25/350	1671/39862	0.0101069	0.654469
24	GO:0006629	BP	lipid metabolic process	24/350	1464/39862	0.00374643	0.395088
24	GO:0016788	MF	hydrolase activity, acting on ester bonds	24/350	1655/39862	0.0151222	0.78614
21	GO:0005506	MF	iron ion binding	21/350	810/39862	1.23219e-05	0.00923417
21	GO:0020037	MF	heme binding	21/350	938/39862	0.000100962	0.0362032
21	GO:0046906	MF	tetrapyrrole binding	21/350	1004/39862	0.000380927	0.0781113
19	GO:0016705	MF	oxidoreductase activity, acting on paired donors, with incorporation or reduction of molecular oxygen	19/350	820/39862	0.000139178	0.0428206
19	GO:0015075	MF	ion transmembrane transporter activity	19/350	1256/39862	0.0203127	0.892551
19	GO:0015318	MF	inorganic molecular entity transmembrane transporter activity	19/350	1272/39862	0.0302406	1
17	GO:0004497	MF	monooxygenase activity	17/350	775/39862	0.000573672	0.105871
15	GO:0008610	BP	lipid biosynthetic process	15/350	735/39862	0.00382395	0.397583
15	GO:0016829	MF	lyase activity	15/350	759/39862	0.00437731	0.430844
15	GO:0017144	BP	drug metabolic process	15/350	925/39862	0.0292655	1
15	GO:0044255	BP	cellular lipid metabolic process	15/350	1000/39862	0.0390372	1
14	GO:0005509	MF	calcium ion binding	14/350	590/39862	0.00082144	0.144378
14	GO:0042578	MF	phosphoric ester hydrolase activity	14/350	692/39862	0.00566685	0.449814
13	GO:0051213	MF	dioxygenase activity	13/350	306/39862	3.76992e-06	0.00397565
13	GO:0016791	MF	phosphatase activity	13/350	557/39862	0.00144456	0.205072
12	GO:0016311	BP	dephosphorylation	12/350	574/39862	0.00521027	0.442372
12	GO:0003700	MF	DNA-binding transcription factor activity	12/350	757/39862	0.0460365	1
12	GO:0016747	MF	transferase activity, transferring acyl groups other than amino-acyl groups	12/350	757/39862	0.0460365	1
11	GO:0005976	BP	polysaccharide metabolic process	11/350	643/39862	0.0312262	1
10	GO:0042737	BP	drug catabolic process	10/350	490/39862	0.0120327	0.716332
8	GO:0072330	BP	monocarboxylic acid biosynthetic process	8/350	397/39862	0.0249516	1
7	GO:0003333	BP	amino acid transmembrane transport	7/350	194/39862	0.00172025	0.239602
7	GO:0015171	MF	amino acid transmembrane transporter activity	7/350	202/39862	0.00216104	0.275048
7	GO:0006865	BP	amino acid transport	7/350	208/39862	0.00254528	0.313154
7	GO:0016835	MF	carbon-oxygen lyase activity	7/350	234/39862	0.00484822	0.431689
7	GO:1905039	BP	carboxylic acid transmembrane transport	7/350	246/39862	0.00632798	0.476847
7	GO:1903825	BP	organic acid transmembrane transport	7/350	251/39862	0.00703483	0.504186
7	GO:0046943	MF	carboxylic acid transmembrane transporter activity	7/350	265/39862	0.00932531	0.625813
7	GO:0005342	MF	organic acid transmembrane transporter activity	7/350	271/39862	0.0104578	0.665839
7	GO:0006633	BP	fatty acid biosynthetic process	7/350	278/39862	0.0119018	0.7143
7	GO:0046942	BP	carboxylic acid transport	7/350	285/39862	0.0134846	0.742862
7	GO:0015849	BP	organic acid transport	7/350	290/39862	0.014704	0.769822
7	GO:0008514	MF	organic anion transmembrane transporter activity	7/350	304/39862	0.0185337	0.851145
7	GO:0051187	BP	cofactor catabolic process	7/350	305/39862	0.0188316	0.852853
7	GO:0098656	BP	anion transmembrane transport	7/350	350/39862	0.0359416	1
7	GO:0006073	BP	cellular glucan metabolic process	7/350	365/39862	0.0433828	1
7	GO:0006631	BP	fatty acid metabolic process	7/350	365/39862	0.0433828	1
7	GO:0015711	BP	organic anion transport	7/350	374/39862	0.0482923	1
7	GO:0046873	MF	metal ion transmembrane transporter activity	7/350	355/39862	0.0383205	1
7	GO:0004601	MF	peroxidase activity	7/350	373/39862	0.0477301	1
7	GO:0016684	MF	oxidoreductase activity, acting on peroxide as acceptor	7/350	375/39862	0.0488587	1
6	GO:1901657	BP	glycosyl compound metabolic process	6/350	217/39862	0.0127061	0.730313
6	GO:0000272	BP	polysaccharide catabolic process	6/350	256/39862	0.0261997	1
6	GO:0042744	BP	hydrogen peroxide catabolic process	6/350	281/39862	0.0385759	1
6	GO:0042743	BP	hydrogen peroxide metabolic process	6/350	283/39862	0.0397023	1
6	GO:0017001	BP	antibiotic catabolic process	6/350	286/39862	0.0414306	1
5	GO:0015085	MF	calcium ion transmembrane transporter activity	5/350	53/39862	0.000102989	0.0362032
5	GO:0016701	MF	oxidoreductase activity, acting on single donors with incorporation of molecular oxygen	5/350	98/39862	0.0017676	0.241637
5	GO:0051273	BP	beta-glucan metabolic process	5/350	148/39862	0.0101052	0.654469
5	GO:0008374	MF	O-acyltransferase activity	5/350	196/39862	0.0299463	1
4	GO:0031408	BP	oxylipin biosynthetic process	4/350	36/39862	0.000275644	0.0635876
4	GO:0031407	BP	oxylipin metabolic process	4/350	36/39862	0.000275644	0.0635876
4	GO:0010333	MF	terpene synthase activity	4/350	52/39862	0.00113458	0.171262
4	GO:0015491	MF	cation:cation antiporter activity	4/350	61/39862	0.00205599	0.266269
4	GO:0016838	MF	carbon-oxygen lyase activity, acting on phosphates	4/350	64/39862	0.00245229	0.306828
4	GO:0004702	MF	obsolete signal transducer, downstream of receptor, with serine/threonine kinase activity	4/350	66/39862	0.00274385	0.326695
4	GO:0016702	MF	oxidoreductase activity, acting on single donors with incorporation of molecular oxygen, incorporation of two atoms of oxygen	4/350	73/39862	0.00395005	0.399603
4	GO:0015298	MF	solute:cation antiporter activity	4/350	78/39862	0.00500297	0.439666
4	GO:0008422	MF	beta-glucosidase activity	4/350	103/39862	0.0130847	0.730313
4	GO:0006694	BP	steroid biosynthetic process	4/350	116/39862	0.0194099	0.873683
4	GO:0140352	BP	export from cell	4/350	127/39862	0.0260175	1
4	GO:0008202	BP	steroid metabolic process	4/350	152/39862	0.0455303	1
4	GO:0009072	BP	aromatic amino acid family metabolic process	4/350	154/39862	0.0473651	1
4	GO:0015926	MF	glucosidase activity	4/350	137/39862	0.0330642	1
3	GO:0005432	MF	calcium:sodium antiporter activity	3/350	4/39862	2.66712e-06	0.00328145
3	GO:0055074	BP	calcium ion homeostasis	3/350	12/39862	0.000139216	0.0428206
3	GO:0015368	MF	calcium:cation antiporter activity	3/350	14/39862	0.000227353	0.0578732
3	GO:0072507	BP	divalent inorganic cation homeostasis	3/350	16/39862	0.000345244	0.0728168
3	GO:0004805	MF	trehalose-phosphatase activity	3/350	21/39862	0.000793698	0.142904
3	GO:0015081	MF	sodium ion transmembrane transporter activity	3/350	22/39862	0.000913064	0.15675
3	GO:0006558	BP	L-phenylalanine metabolic process	3/350	39/39862	0.00485373	0.431689
3	GO:1902221	BP	erythrose 4-phosphate/phosphoenolpyruvate family amino acid metabolic process	3/350	39/39862	0.00485373	0.431689
3	GO:0005992	BP	trehalose biosynthetic process	3/350	40/39862	0.00521354	0.442372
3	GO:0102483	MF	scopolin beta-glucosidase activity	3/350	41/39862	0.00558899	0.449814
3	GO:0009611	BP	response to wounding	3/350	42/39862	0.00598026	0.464698
3	GO:0005991	BP	trehalose metabolic process	3/350	45/39862	0.0072506	0.514653
3	GO:0051275	BP	beta-glucan catabolic process	3/350	52/39862	0.0107959	0.669708
3	GO:0016790	MF	thiolester hydrolase activity	3/350	52/39862	0.0107959	0.669708
3	GO:0019203	MF	carbohydrate phosphatase activity	3/350	53/39862	0.0113705	0.699476
3	GO:0046351	BP	disaccharide biosynthetic process	3/350	58/39862	0.0145051	0.769822
3	GO:0004888	MF	transmembrane signaling receptor activity	3/350	61/39862	0.0165973	0.816865
3	GO:0009312	BP	oligosaccharide biosynthetic process	3/350	72/39862	0.0256429	1
3	GO:0003993	MF	acid phosphatase activity	3/350	74/39862	0.0275202	1
3	GO:0072509	MF	divalent inorganic cation transmembrane transporter activity	3/350	90/39862	0.045077	1
2	GO:0051289	BP	protein homotetramerization	2/350	2/39862	7.68752e-05	0.029868
2	GO:0018826	MF	methionine gamma-lyase activity	2/350	2/39862	7.68752e-05	0.029868
2	GO:0050829	BP	defense response to Gram-negative bacterium	2/350	4/39862	0.000455899	0.0909581
2	GO:0080144	BP	amino acid homeostasis	2/350	6/39862	0.00112654	0.171262
2	GO:0032973	BP	amino acid export across plasma membrane	2/350	6/39862	0.00112654	0.171262
2	GO:0140115	BP	export across plasma membrane	2/350	6/39862	0.00112654	0.171262
2	GO:0042157	BP	lipoprotein metabolic process	2/350	10/39862	0.00330193	0.362273
2	GO:0042159	BP	lipoprotein catabolic process	2/350	10/39862	0.00330193	0.362273
2	GO:0051262	BP	protein tetramerization	2/350	10/39862	0.00330193	0.362273
2	GO:0002084	BP	protein depalmitoylation	2/350	10/39862	0.00330193	0.362273
2	GO:0008474	MF	palmitoyl-(protein) hydrolase activity	2/350	10/39862	0.00330193	0.362273
2	GO:0004664	MF	prephenate dehydratase activity	2/350	12/39862	0.00478697	0.431689
2	GO:0016229	MF	steroid dehydrogenase activity	2/350	12/39862	0.00478697	0.431689
2	GO:0003854	MF	3-beta-hydroxy-delta5-steroid dehydrogenase activity	2/350	12/39862	0.00478697	0.431689
2	GO:0033764	MF	steroid dehydrogenase activity, acting on the CH-OH group of donors, NAD or NADP as acceptor	2/350	12/39862	0.00478697	0.431689
2	GO:0004471	MF	malate dehydrogenase (decarboxylating) (NAD+) activity	2/350	13/39862	0.00562464	0.449814
2	GO:0009269	BP	response to desiccation	2/350	14/39862	0.00652418	0.476847
2	GO:0098734	BP	macromolecule depalmitoylation	2/350	14/39862	0.00652418	0.476847
2	GO:0098599	MF	palmitoyl hydrolase activity	2/350	14/39862	0.00652418	0.476847
2	GO:0004470	MF	malic enzyme activity	2/350	14/39862	0.00652418	0.476847
2	GO:0042447	BP	hormone catabolic process	2/350	15/39862	0.00748446	0.526194
2	GO:0043090	BP	amino acid import	2/350	16/39862	0.00850435	0.581288
2	GO:0051260	BP	protein homooligomerization	2/350	16/39862	0.00850435	0.581288
2	GO:1902223	BP	erythrose 4-phosphate/phosphoenolpyruvate family amino acid biosynthetic process	2/350	17/39862	0.00958273	0.631605
2	GO:0009094	BP	L-phenylalanine biosynthetic process	2/350	17/39862	0.00958273	0.631605
2	GO:0030968	BP	endoplasmic reticulum unfolded protein response	2/350	18/39862	0.0107185	0.669708
2	GO:0046463	BP	acylglycerol biosynthetic process	2/350	20/39862	0.0131579	0.730313
2	GO:0046460	BP	neutral lipid biosynthetic process	2/350	20/39862	0.0131579	0.730313
2	GO:0055081	BP	anion homeostasis	2/350	20/39862	0.0131579	0.730313
2	GO:0016115	BP	terpenoid catabolic process	2/350	20/39862	0.0131579	0.730313
2	GO:0004144	MF	diacylglycerol O-acyltransferase activity	2/350	20/39862	0.0131579	0.730313
2	GO:0035725	BP	sodium ion transmembrane transport	2/350	21/39862	0.0144594	0.769822
2	GO:0003959	MF	NADPH dehydrogenase activity	2/350	23/39862	0.0172208	0.816865
2	GO:0008300	BP	isoprenoid catabolic process	2/350	24/39862	0.0186786	0.851145
2	GO:0009095	BP	aromatic amino acid family biosynthetic process, prephenate pathway	2/350	24/39862	0.0186786	0.851145
2	GO:0006639	BP	acylglycerol metabolic process	2/350	25/39862	0.0201865	0.892318
2	GO:0006638	BP	neutral lipid metabolic process	2/350	25/39862	0.0201865	0.892318
2	GO:0006074	BP	(1->3)-beta-D-glucan metabolic process	2/350	27/39862	0.0233488	0.990578
2	GO:0001046	MF	core promoter sequence-specific DNA binding	2/350	27/39862	0.0233488	0.990578
2	GO:0007215	BP	glutamate receptor signaling pathway	2/350	31/39862	0.0302318	1
2	GO:0035235	BP	ionotropic glutamate receptor signaling pathway	2/350	31/39862	0.0302318	1
2	GO:0051259	BP	protein complex oligomerization	2/350	32/39862	0.0320635	1
2	GO:0035601	BP	protein deacylation	2/350	34/39862	0.0358538	1
2	GO:0006108	BP	malate metabolic process	2/350	35/39862	0.0378106	1
2	GO:0006814	BP	sodium ion transport	2/350	36/39862	0.0398073	1
2	GO:0098732	BP	macromolecule deacylation	2/350	38/39862	0.0439172	1
2	GO:0001047	MF	core promoter binding	2/350	29/39862	0.0266997	1
2	GO:0016411	MF	acylglycerol O-acyltransferase activity	2/350	31/39862	0.0302318	1
2	GO:0016615	MF	malate dehydrogenase activity	2/350	32/39862	0.0320635	1
2	GO:0004970	MF	ionotropic glutamate receptor activity	2/350	33/39862	0.0339378	1
2	GO:0030594	MF	neurotransmitter receptor activity	2/350	33/39862	0.0339378	1
2	GO:0022835	MF	transmitter-gated channel activity	2/350	33/39862	0.0339378	1
2	GO:0005230	MF	extracellular ligand-gated ion channel activity	2/350	33/39862	0.0339378	1
2	GO:0008066	MF	glutamate receptor activity	2/350	33/39862	0.0339378	1
2	GO:0022824	MF	transmitter-gated ion channel activity	2/350	33/39862	0.0339378	1
2	GO:0005388	MF	calcium transmembrane transporter activity, phosphorylative mechanism	2/350	34/39862	0.0358538	1
1	GO:1902031	BP	regulation of NADP metabolic process	1/350	2/39862	0.0174837	0.816865
1	GO:0006216	BP	cytidine catabolic process	1/350	2/39862	0.0174837	0.816865
1	GO:0098755	BP	maintenance of seed dormancy by absisic acid	1/350	2/39862	0.0174837	0.816865
1	GO:0046087	BP	cytidine metabolic process	1/350	2/39862	0.0174837	0.816865
1	GO:0046135	BP	pyrimidine nucleoside catabolic process	1/350	2/39862	0.0174837	0.816865
1	GO:0046133	BP	pyrimidine ribonucleoside catabolic process	1/350	2/39862	0.0174837	0.816865
1	GO:0009972	BP	cytidine deamination	1/350	2/39862	0.0174837	0.816865
1	GO:0043470	BP	regulation of carbohydrate catabolic process	1/350	2/39862	0.0174837	0.816865
1	GO:0043471	BP	regulation of cellular carbohydrate catabolic process	1/350	2/39862	0.0174837	0.816865
1	GO:0043456	BP	regulation of pentose-phosphate shunt	1/350	2/39862	0.0174837	0.816865
1	GO:0004506	MF	squalene monooxygenase activity	1/350	2/39862	0.0174837	0.816865
1	GO:0004126	MF	cytidine deaminase activity	1/350	2/39862	0.0174837	0.816865
1	GO:0046538	MF	2,3-bisphosphoglycerate-dependent phosphoglycerate mutase activity	1/350	2/39862	0.0174837	0.816865
1	GO:0006076	BP	(1->3)-beta-D-glucan catabolic process	1/350	3/39862	0.0261109	1
1	GO:0046131	BP	pyrimidine ribonucleoside metabolic process	1/350	3/39862	0.0261109	1
1	GO:0009852	BP	auxin catabolic process	1/350	3/39862	0.0261109	1
1	GO:0000076	BP	DNA replication checkpoint	1/350	4/39862	0.0346626	1
1	GO:0031573	BP	intra-S DNA damage checkpoint	1/350	4/39862	0.0346626	1
1	GO:0006651	BP	diacylglycerol biosynthetic process	1/350	5/39862	0.0431394	1
1	GO:0090610	BP	bundle sheath cell fate specification	1/350	5/39862	0.0431394	1
1	GO:0052861	MF	glucan endo-1,3-beta-glucanase activity, C-3 substituted reducing group	1/350	3/39862	0.0261109	1
1	GO:0047216	MF	inositol 3-alpha-galactosyltransferase activity	1/350	3/39862	0.0261109	1
1	GO:0052736	MF	beta-glucanase activity	1/350	3/39862	0.0261109	1
1	GO:0008792	MF	arginine decarboxylase activity	1/350	4/39862	0.0346626	1
1	GO:0016166	MF	phytoene dehydrogenase activity	1/350	4/39862	0.0346626	1
1	GO:0050502	MF	cis-zeatin O-beta-D-glucosyltransferase activity	1/350	4/39862	0.0346626	1
1	GO:0016165	MF	linoleate 13S-lipoxygenase activity	1/350	5/39862	0.0431394	1

## Sheet: S0 VS S1
Supplementary Materials file 3. Differently expressed genes(DEGs) distributed in GO term of S0 vs S1.
Number	GO ID	Term Type	Description	Ratio_in_study	Ratio_in_pop	Pvalue	Padjust
2004	GO:0003674	MF	molecular_function	2004/2517	30681/39862	0.00104427	0.0251923
1412	GO:0003824	MF	catalytic activity	1412/2517	19471/39862	7.99969e-10	1.78951e-07
842	GO:0043167	MF	ion binding	842/2517	11833/39862	2.47598e-05	0.00122669
462	GO:0043169	MF	cation binding	462/2517	6230/39862	0.000143124	0.00530926
457	GO:0046872	MF	metal ion binding	457/2517	6183/39862	0.000215195	0.00738362
446	GO:0043168	MF	anion binding	446/2517	6446/39862	0.0312484	0.315562
366	GO:0016491	MF	oxidoreductase activity	366/2517	3624/39862	5.06344e-10	1.24594e-07
287	GO:0016772	MF	transferase activity, transferring phosphorus-containing groups	287/2517	3972/39862	0.0146035	0.179682
273	GO:0016301	MF	kinase activity	273/2517	3507/39862	0.000273218	0.00888501	7767
246	GO:0016773	MF	phosphotransferase activity, alcohol group as acceptor	246/2517	3043/39862	5.36868e-05	0.00232112
239	GO:0048037	MF	cofactor binding	239/2517	2301/39862	3.89465e-10	1.23635e-07
227	GO:0004672	MF	protein kinase activity	227/2517	2733/39862	2.1688e-05	0.00111959
154	GO:0004674	MF	protein serine/threonine kinase activity	154/2517	1849/39862	0.000494094	0.0140826
130	GO:0046906	MF	tetrapyrrole binding	130/2517	1004/39862	1.69952e-10	1.08114e-07
101	GO:0020037	MF	heme binding	101/2517	938/39862	1.89284e-07	2.14968e-05
97	GO:0005506	MF	iron ion binding	97/2517	810/39862	2.05479e-09	3.69962e-07
94	GO:0050662	MF	coenzyme binding	94/2517	996/39862	0.000120287	0.00460083
91	GO:0016798	MF	hydrolase activity, acting on glycosyl bonds	91/2517	975/39862	0.000229803	0.00778167
87	GO:0140110	MF	transcription regulator activity	87/2517	876/39862	3.09268e-05	0.00146589
85	GO:0016829	MF	lyase activity	85/2517	759/39862	3.37191e-07	3.60746e-05
85	GO:0016705	MF	oxidoreductase activity, acting on paired donors, with incorporation or reduction of molecular oxygen	85/2517	820/39862	8.23004e-06	0.000514866
85	GO:0004553	MF	hydrolase activity, hydrolyzing O-glycosyl compounds	85/2517	864/39862	5.16434e-05	0.00225581
82	GO:0003700	MF	DNA-binding transcription factor activity	82/2517	757/39862	2.33247e-06	0.000189212
78	GO:0004497	MF	monooxygenase activity	78/2517	775/39862	5.10829e-05	0.00224461
60	GO:0005509	MF	calcium ion binding	60/2517	590/39862	0.000309298	0.00966674
51	GO:0016614	MF	oxidoreductase activity, acting on CH-OH group of donors	51/2517	403/39862	2.45517e-06	0.000197001
49	GO:0015291	MF	secondary active transmembrane transporter activity	49/2517	559/39862	0.022257	0.238463
47	GO:0051213	MF	dioxygenase activity	47/2517	306/39862	1.78063e-08	2.73846e-06
47	GO:0009055	MF	electron transfer activity	47/2517	374/39862	8.21548e-06	0.000514866
47	GO:0016791	MF	phosphatase activity	47/2517	557/39862	0.0432073	0.391357
41	GO:0016709	MF	oxidoreductase activity, acting on paired donors, with incorporation or reduction of molecular oxygen, NAD(P)H as one donor, and incorporation of one atom of oxygen	41/2517	411/39862	0.00405141	0.0695523
39	GO:0016209	MF	antioxidant activity	39/2517	416/39862	0.014481	0.179682
35	GO:0004601	MF	peroxidase activity	35/2517	373/39862	0.0183401	0.213207
35	GO:0016684	MF	oxidoreductase activity, acting on peroxide as acceptor	35/2517	375/39862	0.0241919	0.255121
33	GO:0016616	MF	oxidoreductase activity, acting on the CH-OH group of donors, NAD or NADP as acceptor	33/2517	265/39862	0.000191368	0.00685765
33	GO:0000287	MF	magnesium ion binding	33/2517	291/39862	0.00143928	0.0322941
32	GO:0019842	MF	vitamin binding	32/2517	298/39862	0.00372447	0.0678534
31	GO:0016830	MF	carbon-carbon lyase activity	31/2517	300/39862	0.00812185	0.118489
30	GO:0016835	MF	carbon-oxygen lyase activity	30/2517	234/39862	0.000216047	0.00738362
28	GO:0016168	MF	chlorophyll binding	28/2517	63/39862	1.56382e-11	7.54416e-08
27	GO:0005342	MF	organic acid transmembrane transporter activity	27/2517	271/39862	0.0228823	0.243748
26	GO:0030170	MF	pyridoxal phosphate binding	26/2517	219/39862	0.00189602	0.0397626
26	GO:0070279	MF	vitamin B6 binding	26/2517	219/39862	0.00189602	0.0397626
26	GO:0016831	MF	carboxy-lyase activity	26/2517	227/39862	0.0035504	0.0662813
26	GO:0046943	MF	carboxylic acid transmembrane transporter activity	26/2517	265/39862	0.0297988	0.302579
22	GO:0015171	MF	amino acid transmembrane transporter activity	22/2517	202/39862	0.01264	0.161788
19	GO:0016701	MF	oxidoreductase activity, acting on single donors with incorporation of molecular oxygen	19/2517	98/39862	1.05402e-05	0.00062972
18	GO:0016836	MF	hydro-lyase activity	18/2517	152/39862	0.0106738	0.144312
18	GO:0004722	MF	protein serine/threonine phosphatase activity	18/2517	158/39862	0.0133654	0.169234
17	GO:0016702	MF	oxidoreductase activity, acting on single donors with incorporation of molecular oxygen, incorporation of two atoms of oxygen	17/2517	73/39862	2.25649e-06	0.000185082
15	GO:0015145	MF	monosaccharide transmembrane transporter activity	15/2517	138/39862	0.0346002	0.33456
14	GO:0010181	MF	FMN binding	14/2517	97/39862	0.00484878	0.0793651
13	GO:0008061	MF	chitin binding	13/2517	69/39862	0.000339411	0.0103964
13	GO:0004568	MF	chitinase activity	13/2517	76/39862	0.000888928	0.0222443
12	GO:0045156	MF	electron transporter, transferring electrons within the cyclic electron transport pathway of photosynthesis activity	12/2517	19/39862	1.30017e-10	1.08114e-07
12	GO:0016840	MF	carbon-nitrogen lyase activity	12/2517	76/39862	0.00278941	0.0544747
11	GO:0016899	MF	oxidoreductase activity, acting on the CH-OH group of donors, oxygen as acceptor	11/2517	41/39862	3.35581e-05	0.00154829
11	GO:0016838	MF	carbon-oxygen lyase activity, acting on phosphates	11/2517	64/39862	0.00207312	0.0421591
11	GO:0072509	MF	divalent inorganic cation transmembrane transporter activity	11/2517	90/39862	0.0290226	0.29551
10	GO:0010333	MF	terpene synthase activity	10/2517	52/39862	0.00135948	0.0309743
9	GO:0019203	MF	carbohydrate phosphatase activity	9/2517	53/39862	0.00557152	0.08864
9	GO:0001228	MF	DNA-binding transcription activator activity, RNA polymerase II-specific	9/2517	56/39862	0.00804313	0.117573
9	GO:0001216	MF	DNA-binding transcription activator activity	9/2517	56/39862	0.00804313	0.117573
8	GO:0045548	MF	phenylalanine ammonia-lyase activity	8/2517	15/39862	1.07631e-06	9.57271e-05
8	GO:0004805	MF	trehalose-phosphatase activity	8/2517	21/39862	2.41533e-05	0.00120473
8	GO:0016841	MF	ammonia-lyase activity	8/2517	22/39862	3.58523e-05	0.00161379
8	GO:0005200	MF	structural constituent of cytoskeleton	8/2517	44/39862	0.00574533	0.0910129
8	GO:0008810	MF	cellulase activity	8/2517	49/39862	0.011069	0.147779
7	GO:0016872	MF	intramolecular lyase activity	7/2517	20/39862	0.000147951	0.00543371
7	GO:0016405	MF	CoA-ligase activity	7/2517	32/39862	0.00329593	0.0627286
7	GO:0046556	MF	alpha-L-arabinofuranosidase activity	7/2517	34/39862	0.00471764	0.0773903
7	GO:0016878	MF	acid-thiol ligase activity	7/2517	37/39862	0.00765563	0.112577
7	GO:0016706	MF	2-oxoglutarate-dependent dioxygenase activity	7/2517	42/39862	0.0152605	0.183176
6	GO:0045549	MF	9-cis-epoxycarotenoid dioxygenase activity	6/2517	8/39862	1.57938e-06	0.000132488
6	GO:0010436	MF	carotenoid dioxygenase activity	6/2517	8/39862	1.57938e-06	0.000132488
6	GO:0008891	MF	glycolate oxidase activity	6/2517	16/39862	0.000290594	0.0091989
6	GO:0003973	MF	(S)-2-hydroxy-acid oxidase activity	6/2517	18/39862	0.000603746	0.0168183
6	GO:0031409	MF	pigment binding	6/2517	27/39862	0.00590243	0.0910784
6	GO:0016628	MF	oxidoreductase activity, acting on the CH-CH group of donors, NAD or NADP as acceptor	6/2517	40/39862	0.0382093	0.355688
5	GO:0046577	MF	long-chain-alcohol oxidase activity	5/2517	8/39862	4.76445e-05	0.00210606
5	GO:0016207	MF	4-coumarate-CoA ligase activity	5/2517	14/39862	0.0012359	0.0286
5	GO:0016984	MF	ribulose-bisphosphate carboxylase activity	5/2517	16/39862	0.00242488	0.0481195
5	GO:0001046	MF	core promoter sequence-specific DNA binding	5/2517	27/39862	0.0251724	0.265083
5	GO:0001047	MF	core promoter binding	5/2517	29/39862	0.0333877	0.333516
4	GO:0003871	MF	5-methyltetrahydropteroyltriglutamate-homocysteine S-methyltransferase activity	4/2517	4/39862	1.58608e-05	0.000854557
4	GO:0042085	MF	5-methyltetrahydropteroyltri-L-glutamate-dependent methyltransferase activity	4/2517	4/39862	1.58608e-05	0.000854557
4	GO:0010295	MF	(+)-abscisic acid 8'-hydroxylase activity	4/2517	6/39862	0.000214543	0.00738362
4	GO:0008172	MF	S-methyltransferase activity	4/2517	7/39862	0.000475461	0.0137104
4	GO:0016723	MF	oxidoreductase activity, oxidizing metal ions, NAD or NADP as acceptor	4/2517	9/39862	0.00154462	0.0333404
4	GO:0003849	MF	3-deoxy-7-phosphoheptulonate synthase activity	4/2517	10/39862	0.00244598	0.0482786
4	GO:0052854	MF	medium-chain-(S)-2-hydroxy-acid oxidase activity	4/2517	11/39862	0.00365243	0.0667383
4	GO:0052852	MF	very-long-chain-(S)-2-hydroxy-acid oxidase activity	4/2517	11/39862	0.00365243	0.0667383
4	GO:0052853	MF	long-chain-(S)-2-hydroxy-long-chain-acid oxidase activity	4/2517	11/39862	0.00365243	0.0667383
4	GO:0004478	MF	methionine adenosyltransferase activity	4/2517	11/39862	0.00365243	0.0667383
4	GO:0004664	MF	prephenate dehydratase activity	4/2517	12/39862	0.0052067	0.0844744
4	GO:0045543	MF	gibberellin 2-beta-dioxygenase activity	4/2517	12/39862	0.0052067	0.0844744
4	GO:0004834	MF	tryptophan synthase activity	4/2517	13/39862	0.00714837	0.106605
4	GO:0009044	MF	xylan 1,4-beta-xylosidase activity	4/2517	15/39862	0.0123335	0.158341
4	GO:0097599	MF	xylanase activity	4/2517	15/39862	0.0123335	0.158341
4	GO:0004616	MF	phosphogluconate dehydrogenase (decarboxylating) activity	4/2517	21/39862	0.0400453	0.367223
4	GO:0090447	MF	glycerol-3-phosphate 2-O-acyltransferase activity	4/2517	22/39862	0.0465762	0.404025
4	GO:0019139	MF	cytokinin dehydrogenase activity	4/2517	22/39862	0.0465762	0.404025
3	GO:0047216	MF	inositol 3-alpha-galactosyltransferase activity	3/2517	3/39862	0.000251471	0.00832447
3	GO:0016710	MF	trans-cinnamate 4-monooxygenase activity	3/2517	4/39862	0.0009583	0.0233471
3	GO:0008792	MF	arginine decarboxylase activity	3/2517	4/39862	0.0009583	0.0233471
3	GO:0034256	MF	chlorophyll(ide) b reductase activity	3/2517	4/39862	0.0009583	0.0233471
3	GO:0016165	MF	linoleate 13S-lipoxygenase activity	3/2517	5/39862	0.00228279	0.0455448
3	GO:0016802	MF	trialkylsulfonium hydrolase activity	3/2517	5/39862	0.00228279	0.0455448
3	GO:0004013	MF	adenosylhomocysteinase activity	3/2517	5/39862	0.00228279	0.0455448
3	GO:0010242	MF	oxygen evolving activity	3/2517	6/39862	0.00435104	0.0727547
3	GO:0003977	MF	UDP-N-acetylglucosamine diphosphorylase activity	3/2517	7/39862	0.00725773	0.106939
3	GO:0032452	MF	histone demethylase activity	3/2517	7/39862	0.00725773	0.106939
3	GO:0016618	MF	hydroxypyruvate reductase activity	3/2517	7/39862	0.00725773	0.106939
3	GO:0016801	MF	hydrolase activity, acting on ether bonds	3/2517	7/39862	0.00725773	0.106939
3	GO:0015292	MF	uniporter activity	3/2517	8/39862	0.0110704	0.147779
3	GO:0047769	MF	arogenate dehydratase activity	3/2517	8/39862	0.0110704	0.147779
3	GO:0030267	MF	glyoxylate reductase (NADP) activity	3/2517	9/39862	0.0158333	0.186016
3	GO:0009927	MF	histidine phosphotransfer kinase activity	3/2517	10/39862	0.0215707	0.23755
3	GO:0052634	MF	C-19 gibberellin 2-beta-dioxygenase activity	3/2517	10/39862	0.0215707	0.23755
3	GO:0004351	MF	glutamate decarboxylase activity	3/2517	11/39862	0.0282901	0.29086
3	GO:0004751	MF	ribose-5-phosphate isomerase activity	3/2517	11/39862	0.0282901	0.29086
3	GO:0004042	MF	acetyl-CoA:L-glutamate N-acetyltransferase activity	3/2517	12/39862	0.0359845	0.337962
3	GO:0004471	MF	malate dehydrogenase (decarboxylating) (NAD+) activity	3/2517	13/39862	0.0446354	0.395162
3	GO:0035250	MF	UDP-galactosyltransferase activity	3/2517	13/39862	0.0446354	0.395162
3	GO:0016408	MF	C-acyltransferase activity	3/2517	13/39862	0.0446354	0.395162
2	GO:0042409	MF	caffeoyl-CoA O-methyltransferase activity	2/2517	2/39862	0.00398553	0.0685809
2	GO:0102251	MF	all-trans-beta-apo-10'-carotenal cleavage oxygenase activity	2/2517	2/39862	0.00398553	0.0685809
2	GO:0018826	MF	methionine gamma-lyase activity	2/2517	2/39862	0.00398553	0.0685809
2	GO:0008705	MF	methionine synthase activity	2/2517	2/39862	0.00398553	0.0685809
2	GO:0042084	MF	5-methyltetrahydrofolate-dependent methyltransferase activity	2/2517	2/39862	0.00398553	0.0685809
2	GO:0000293	MF	ferric-chelate reductase activity	2/2517	2/39862	0.00398553	0.0685809
2	GO:0008466	MF	glycogenin glucosyltransferase activity	2/2517	2/39862	0.00398553	0.0685809
2	GO:0045153	MF	electron transporter, transferring electrons within CoQH2-cytochrome c reductase complex activity	2/2517	2/39862	0.00398553	0.0685809
2	GO:0052861	MF	glucan endo-1,3-beta-glucanase activity, C-3 substituted reducing group	2/2517	3/39862	0.0114537	0.149124
2	GO:0032454	MF	histone demethylase activity (H3-K9 specific)	2/2517	3/39862	0.0114537	0.149124
2	GO:0048040	MF	UDP-glucuronate decarboxylase activity	2/2517	3/39862	0.0114537	0.149124
2	GO:0008883	MF	glutamyl-tRNA reductase activity	2/2517	3/39862	0.0114537	0.149124
2	GO:0052736	MF	beta-glucanase activity	2/2517	3/39862	0.0114537	0.149124
2	GO:0051498	MF	syn-copalyl diphosphate synthase activity	2/2517	3/39862	0.0114537	0.149124
2	GO:0045550	MF	geranylgeranyl reductase activity	2/2517	3/39862	0.0114537	0.149124
2	GO:0008974	MF	phosphoribulokinase activity	2/2517	4/39862	0.021949	0.23755
2	GO:0005432	MF	calcium:sodium antiporter activity	2/2517	4/39862	0.021949	0.23755
2	GO:0047634	MF	agmatine N4-coumaroyltransferase activity	2/2517	4/39862	0.021949	0.23755
2	GO:0016166	MF	phytoene dehydrogenase activity	2/2517	4/39862	0.021949	0.23755
2	GO:0004385	MF	guanylate kinase activity	2/2517	4/39862	0.021949	0.23755
2	GO:0004512	MF	inositol-3-phosphate synthase activity	2/2517	4/39862	0.021949	0.23755
2	GO:0015229	MF	L-ascorbic acid transmembrane transporter activity	2/2517	5/39862	0.0350598	0.33456
2	GO:0004475	MF	mannose-1-phosphate guanylyltransferase activity	2/2517	5/39862	0.0350598	0.33456
2	GO:0008905	MF	mannose-phosphate guanylyltransferase activity	2/2517	5/39862	0.0350598	0.33456
2	GO:0004489	MF	methylenetetrahydrofolate reductase (NAD(P)H) activity	2/2517	5/39862	0.0350598	0.33456
2	GO:0090482	MF	vitamin transmembrane transporter activity	2/2517	5/39862	0.0350598	0.33456
775	GO:0044425	CC	membrane part	775/2517	10755/39862	1.14788e-05	0.000667217
748	GO:0031224	CC	intrinsic component of membrane	748/2517	10176/39862	9.94728e-07	9.29504e-05
730	GO:0016021	CC	integral component of membrane	730/2517	10011/39862	4.53839e-06	0.000316061
619	GO:0016020	CC	membrane	619/2517	7656/39862	6.42865e-10	1.48301e-07
363	GO:0009536	CC	plastid	363/2517	4281/39862	3.59343e-09	6.16899e-07
144	GO:0044435	CC	plastid part	144/2517	1283/39862	2.93051e-10	1.08114e-07
143	GO:0044434	CC	chloroplast part	143/2517	1261/39862	3.06471e-10	1.08114e-07
138	GO:0005886	CC	plasma membrane	138/2517	1671/39862	0.00141037	0.031742
81	GO:0005576	CC	extracellular region	81/2517	986/39862	0.0167491	0.195635
77	GO:0044459	CC	plasma membrane part	77/2517	920/39862	0.0133032	0.168735
72	GO:0031226	CC	intrinsic component of plasma membrane	72/2517	825/39862	0.00583834	0.0910784
68	GO:0044436	CC	thylakoid part	68/2517	515/39862	8.73345e-09	1.40153e-06
58	GO:0009535	CC	chloroplast thylakoid membrane	58/2517	435/39862	8.18565e-08	1.07904e-05
58	GO:0055035	CC	plastid thylakoid membrane	58/2517	435/39862	8.18565e-08	1.07904e-05
58	GO:0042651	CC	thylakoid membrane	58/2517	450/39862	2.5518e-07	2.85415e-05
58	GO:0034357	CC	photosynthetic membrane	58/2517	456/39862	4.88116e-07	5.00454e-05
57	GO:0009570	CC	chloroplast stroma	57/2517	471/39862	3.40458e-06	0.000256455
57	GO:0009532	CC	plastid stroma	57/2517	471/39862	3.40458e-06	0.000256455
49	GO:0009506	CC	plasmodesma	49/2517	476/39862	0.000828593	0.0215376
49	GO:0030054	CC	cell junction	49/2517	476/39862	0.000828593	0.0215376
49	GO:0005911	CC	cell-cell junction	49/2517	476/39862	0.000828593	0.0215376
36	GO:0009526	CC	plastid envelope	36/2517	347/39862	0.00365008	0.0667383
36	GO:0031975	CC	envelope	36/2517	389/39862	0.0208608	0.235107
36	GO:0031967	CC	organelle envelope	36/2517	389/39862	0.0208608	0.235107
35	GO:0031225	CC	anchored component of membrane	35/2517	291/39862	0.000242577	0.00810272
34	GO:0009941	CC	chloroplast envelope	34/2517	339/39862	0.00930258	0.13006
31	GO:0009521	CC	photosystem	31/2517	111/39862	3.5767e-11	7.54416e-08
31	GO:0046658	CC	anchored component of plasma membrane	31/2517	268/39862	0.00138944	0.0315595
26	GO:0009505	CC	plant-type cell wall	26/2517	252/39862	0.0130351	0.165906
19	GO:0009579	CC	thylakoid	19/2517	142/39862	0.00256221	0.0501704
19	GO:0042170	CC	plastid membrane	19/2517	171/39862	0.0165999	0.194201
18	GO:0009522	CC	photosystem I	18/2517	67/39862	1.13351e-07	1.39459e-05
17	GO:0031969	CC	chloroplast membrane	17/2517	159/39862	0.0318819	0.32108
15	GO:0031976	CC	plastid thylakoid	15/2517	73/39862	4.30305e-05	0.00191356
15	GO:0009534	CC	chloroplast thylakoid	15/2517	73/39862	4.30305e-05	0.00191356
14	GO:0009523	CC	photosystem II	14/2517	52/39862	2.79122e-06	0.0002192
12	GO:0010287	CC	plastoglobule	12/2517	70/39862	0.00135579	0.0309743
7	GO:0009654	CC	photosystem II oxygen evolving complex	7/2517	42/39862	0.0152605	0.183176
7	GO:0031977	CC	thylakoid lumen	7/2517	47/39862	0.0271125	0.281498
3	GO:0009344	CC	nitrite reductase complex [NAD(P)H]	3/2517	4/39862	0.0009583	0.0233471
2	GO:0009512	CC	cytochrome b6f complex	2/2517	2/39862	0.00398553	0.0685809
2	GO:0031012	CC	extracellular matrix	2/2517	5/39862	0.0350598	0.33456
1838	GO:0008150	BP	biological_process	1838/2517	27844/39862	0.000328816	0.0101138
1334	GO:0008152	BP	metabolic process	1334/2517	19531/39862	3.44726e-05	0.0015806
411	GO:0009058	BP	biosynthetic process	411/2517	5895/39862	0.0255166	0.268324
342	GO:0055114	BP	oxidation-reduction process	342/2517	3190/39862	4.23098e-10	1.23635e-07
339	GO:0006793	BP	phosphorus metabolic process	339/2517	4403/39862	9.14733e-05	0.00365003
329	GO:0006796	BP	phosphate-containing compound metabolic process	329/2517	4352/39862	0.000461306	0.0133544
257	GO:0016310	BP	phosphorylation	257/2517	3219/39862	8.29103e-05	0.00338146
249	GO:0044281	BP	small molecule metabolic process	249/2517	2946/39862	1.83515e-06	0.000152214
194	GO:0005975	BP	carbohydrate metabolic process	194/2517	2037/39862	9.83978e-09	1.54547e-06
192	GO:0006468	BP	protein phosphorylation	192/2517	2347/39862	0.000231834	0.00781461
182	GO:1901362	BP	organic cyclic compound biosynthetic process	182/2517	2338/39862	0.00329703	0.0627286
175	GO:0043436	BP	oxoacid metabolic process	175/2517	2027/39862	2.37136e-05	0.00120473
175	GO:0006082	BP	organic acid metabolic process	175/2517	2030/39862	2.91338e-05	0.00139653
174	GO:0019752	BP	carboxylic acid metabolic process	174/2517	1987/39862	1.26346e-05	0.000717448
161	GO:0055085	BP	transmembrane transport	161/2517	2191/39862	0.0420739	0.382971
159	GO:0019438	BP	aromatic compound biosynthetic process	159/2517	2140/39862	0.0317024	0.319709
126	GO:0006811	BP	ion transport	126/2517	1609/39862	0.0137875	0.173357
107	GO:0044283	BP	small molecule biosynthetic process	107/2517	1084/39862	4.66857e-06	0.000322088
104	GO:0032787	BP	monocarboxylic acid metabolic process	104/2517	1014/39862	1.12732e-06	9.90703e-05
94	GO:0034220	BP	ion transmembrane transport	94/2517	1167/39862	0.0169858	0.198088
88	GO:0016053	BP	organic acid biosynthetic process	88/2517	845/39862	4.15501e-06	0.000297789
88	GO:0046394	BP	carboxylic acid biosynthetic process	88/2517	845/39862	4.15501e-06	0.000297789
78	GO:0051186	BP	cofactor metabolic process	78/2517	974/39862	0.0325249	0.326547
77	GO:0017144	BP	drug metabolic process	77/2517	925/39862	0.0136519	0.17227
71	GO:0019748	BP	secondary metabolic process	71/2517	669/39862	1.89669e-05	0.0010001
69	GO:0008610	BP	lipid biosynthetic process	69/2517	735/39862	0.00123247	0.0286
67	GO:0044262	BP	cellular carbohydrate metabolic process	67/2517	657/39862	0.000128525	0.00484068
66	GO:0006091	BP	generation of precursor metabolites and energy	66/2517	612/39862	2.40016e-05	0.00120473
58	GO:0044550	BP	secondary metabolite biosynthetic process	58/2517	500/39862	1.05493e-05	0.00062972
55	GO:0072330	BP	monocarboxylic acid biosynthetic process	55/2517	397/39862	5.79032e-08	8.22003e-06
53	GO:0005976	BP	polysaccharide metabolic process	53/2517	643/39862	0.0492585	0.417932
51	GO:0042737	BP	drug catabolic process	51/2517	490/39862	0.000493334	0.0140826
51	GO:0006952	BP	defense response	51/2517	560/39862	0.00851902	0.120705
49	GO:1901605	BP	alpha-amino acid metabolic process	49/2517	475/39862	0.000813447	0.0213917
49	GO:0048878	BP	chemical homeostasis	49/2517	505/39862	0.00304108	0.0589219
49	GO:0030001	BP	metal ion transport	49/2517	512/39862	0.00434002	0.0727547
48	GO:0006820	BP	anion transport	48/2517	550/39862	0.0266962	0.27835
43	GO:0016051	BP	carbohydrate biosynthetic process	43/2517	421/39862	0.00230775	0.0459185
42	GO:0005996	BP	monosaccharide metabolic process	42/2517	453/39862	0.0145857	0.179682
42	GO:0044264	BP	cellular polysaccharide metabolic process	42/2517	454/39862	0.0147094	0.179682
42	GO:0006979	BP	response to oxidative stress	42/2517	483/39862	0.0376775	0.351181
41	GO:0098754	BP	detoxification	41/2517	466/39862	0.034293	0.33456
40	GO:0098656	BP	anion transmembrane transport	40/2517	350/39862	0.000344538	0.0104666
38	GO:1901615	BP	organic hydroxy compound metabolic process	38/2517	318/39862	0.000170563	0.00623314
38	GO:0098869	BP	cellular oxidant detoxification	38/2517	387/39862	0.00816592	0.118663
38	GO:0008652	BP	cellular amino acid biosynthetic process	38/2517	389/39862	0.00836008	0.120535
38	GO:1990748	BP	cellular detoxification	38/2517	390/39862	0.00847439	0.120705
35	GO:0010817	BP	regulation of hormone levels	35/2517	321/39862	0.00168305	0.0360123
34	GO:0009698	BP	phenylpropanoid metabolic process	34/2517	206/39862	2.62427e-07	2.89139e-05
34	GO:0042445	BP	hormone metabolic process	34/2517	243/39862	1.37948e-05	0.000771461
34	GO:0022900	BP	electron transport chain	34/2517	281/39862	0.000289296	0.0091989
34	GO:0034637	BP	cellular carbohydrate biosynthetic process	34/2517	303/39862	0.00120171	0.0282517
33	GO:0051187	BP	cofactor catabolic process	33/2517	305/39862	0.00281526	0.0548344
33	GO:0006631	BP	fatty acid metabolic process	33/2517	365/39862	0.0390744	0.363284
32	GO:0006720	BP	isoprenoid metabolic process	32/2517	218/39862	8.31155e-06	0.000515554
31	GO:0072593	BP	reactive oxygen species metabolic process	31/2517	338/39862	0.0419538	0.382349
29	GO:0006721	BP	terpenoid metabolic process	29/2517	166/39862	5.78372e-07	5.84869e-05
29	GO:0044282	BP	small molecule catabolic process	29/2517	228/39862	0.000312368	0.00966674
29	GO:0006633	BP	fatty acid biosynthetic process	29/2517	278/39862	0.00867275	0.122252
29	GO:0055082	BP	cellular chemical homeostasis	29/2517	288/39862	0.0141642	0.177522
29	GO:0015849	BP	organic acid transport	29/2517	290/39862	0.0146414	0.179682
29	GO:0016999	BP	antibiotic metabolic process	29/2517	306/39862	0.0324341	0.326197
28	GO:0015979	BP	photosynthesis	28/2517	174/39862	4.75184e-06	0.000324797
28	GO:1901617	BP	organic hydroxy compound biosynthetic process	28/2517	201/39862	9.98105e-05	0.00394011
28	GO:0046942	BP	carboxylic acid transport	28/2517	285/39862	0.0196213	0.224217
28	GO:0050801	BP	ion homeostasis	28/2517	306/39862	0.044805	0.395162
27	GO:0018298	BP	protein-chromophore linkage	27/2517	78/39862	4.08787e-11	7.54416e-08
27	GO:1903825	BP	organic acid transmembrane transport	27/2517	251/39862	0.00844583	0.120705
27	GO:0042744	BP	hydrogen peroxide catabolic process	27/2517	281/39862	0.03498	0.33456
27	GO:0042743	BP	hydrogen peroxide metabolic process	27/2517	283/39862	0.0356566	0.337962
27	GO:0017001	BP	antibiotic catabolic process	27/2517	286/39862	0.0370011	0.345313
26	GO:0016054	BP	organic acid catabolic process	26/2517	157/39862	5.99888e-06	0.000398952
26	GO:0046395	BP	carboxylic acid catabolic process	26/2517	157/39862	5.99888e-06	0.000398952
26	GO:1905039	BP	carboxylic acid transmembrane transport	26/2517	246/39862	0.011516	0.149667
25	GO:0009072	BP	aromatic amino acid family metabolic process	25/2517	154/39862	1.28215e-05	0.000722504
25	GO:0043648	BP	dicarboxylic acid metabolic process	25/2517	219/39862	0.00468104	0.0769609
25	GO:0055080	BP	cation homeostasis	25/2517	264/39862	0.041366	0.377458
24	GO:0009699	BP	phenylpropanoid biosynthetic process	24/2517	149/39862	2.16279e-05	0.00111959
23	GO:0042440	BP	pigment metabolic process	23/2517	149/39862	6.29585e-05	0.002686
23	GO:0042446	BP	hormone biosynthetic process	23/2517	171/39862	0.000676851	0.0184373
23	GO:0055065	BP	metal ion homeostasis	23/2517	178/39862	0.000995291	0.0241685
23	GO:0003333	BP	amino acid transmembrane transport	23/2517	194/39862	0.00422037	0.0719509
23	GO:0006865	BP	amino acid transport	23/2517	208/39862	0.00917903	0.128576
21	GO:0051273	BP	beta-glucan metabolic process	21/2517	148/39862	0.000483492	0.0138877
21	GO:0055076	BP	transition metal ion homeostasis	21/2517	153/39862	0.000703107	0.0190821
21	GO:0044272	BP	sulfur compound biosynthetic process	21/2517	188/39862	0.0100505	0.13842
21	GO:0006873	BP	cellular ion homeostasis	21/2517	204/39862	0.0286862	0.292711
20	GO:0009767	BP	photosynthetic electron transport chain	20/2517	56/39862	8.14581e-11	1.08114e-07
20	GO:0046916	BP	cellular transition metal ion homeostasis	20/2517	132/39862	0.00023753	0.0079702
20	GO:0009657	BP	plastid organization	20/2517	144/39862	0.000832511	0.0215635
20	GO:0006875	BP	cellular metal ion homeostasis	20/2517	148/39862	0.00175631	0.03729
20	GO:0030003	BP	cellular cation homeostasis	20/2517	193/39862	0.0257976	0.270893
19	GO:0009658	BP	chloroplast organization	19/2517	126/39862	0.000357405	0.010813
18	GO:0009308	BP	amine metabolic process	18/2517	148/39862	0.00960168	0.133482
18	GO:0008299	BP	isoprenoid biosynthetic process	18/2517	163/39862	0.0218793	0.23755
17	GO:0006778	BP	porphyrin-containing compound metabolic process	17/2517	106/39862	0.000343271	0.0104666
17	GO:0033013	BP	tetrapyrrole metabolic process	17/2517	112/39862	0.000660431	0.0181092
17	GO:0030243	BP	cellulose metabolic process	17/2517	121/39862	0.00195808	0.0401515
17	GO:0046148	BP	pigment biosynthetic process	17/2517	121/39862	0.00195808	0.0401515
17	GO:0008202	BP	steroid metabolic process	17/2517	152/39862	0.0188885	0.218208
16	GO:0009063	BP	cellular amino acid catabolic process	16/2517	95/39862	0.000287255	0.0091989
16	GO:0009064	BP	glutamine family amino acid metabolic process	16/2517	141/39862	0.0221396	0.23755
15	GO:0015994	BP	chlorophyll metabolic process	15/2517	77/39862	8.22338e-05	0.0033725
15	GO:1901606	BP	alpha-amino acid catabolic process	15/2517	89/39862	0.000435824	0.0126663
15	GO:0006022	BP	aminoglycan metabolic process	15/2517	95/39862	0.000883414	0.0222443
15	GO:0006040	BP	amino sugar metabolic process	15/2517	97/39862	0.00110036	0.0262877
15	GO:0006066	BP	alcohol metabolic process	15/2517	98/39862	0.00122466	0.0286
15	GO:0009073	BP	aromatic amino acid family biosynthetic process	15/2517	112/39862	0.0052773	0.0853392
15	GO:0006694	BP	steroid biosynthetic process	15/2517	116/39862	0.00690898	0.103874
15	GO:0016125	BP	sterol metabolic process	15/2517	119/39862	0.0118749	0.153521
15	GO:0019318	BP	hexose metabolic process	15/2517	122/39862	0.0132699	0.168603
14	GO:0009225	BP	nucleotide-sugar metabolic process	14/2517	83/39862	0.000662353	0.0181092
14	GO:0008037	BP	cell recognition	14/2517	127/39862	0.0413072	0.377388
14	GO:0048544	BP	recognition of pollen	14/2517	127/39862	0.0413072	0.377388
13	GO:0009772	BP	photosynthetic electron transport in photosystem II	13/2517	21/39862	3.10078e-11	7.54416e-08
13	GO:0009808	BP	lignin metabolic process	13/2517	82/39862	0.0018273	0.0386509
13	GO:0044242	BP	cellular lipid catabolic process	13/2517	85/39862	0.00253973	0.0498625
13	GO:0055088	BP	lipid homeostasis	13/2517	94/39862	0.00828991	0.119758
13	GO:0016114	BP	terpenoid biosynthetic process	13/2517	115/39862	0.0344164	0.33456
12	GO:0006558	BP	L-phenylalanine metabolic process	12/2517	39/39862	3.07599e-06	0.00023653
12	GO:1902221	BP	erythrose 4-phosphate/phosphoenolpyruvate family amino acid metabolic process	12/2517	39/39862	3.07599e-06	0.00023653
12	GO:0016129	BP	phytosteroid biosynthetic process	12/2517	66/39862	0.000792104	0.0210335
12	GO:0016132	BP	brassinosteroid biosynthetic process	12/2517	66/39862	0.000792104	0.0210335
12	GO:0120178	BP	steroid hormone biosynthetic process	12/2517	66/39862	0.000792104	0.0210335
12	GO:0010268	BP	brassinosteroid homeostasis	12/2517	71/39862	0.00153928	0.0333404
12	GO:0016128	BP	phytosteroid metabolic process	12/2517	74/39862	0.00221607	0.0446122
12	GO:0016131	BP	brassinosteroid metabolic process	12/2517	74/39862	0.00221607	0.0446122
12	GO:0000041	BP	transition metal ion transport	12/2517	106/39862	0.043369	0.392341
11	GO:0008300	BP	isoprenoid catabolic process	11/2517	24/39862	7.20431e-08	1.00344e-05
11	GO:0016108	BP	tetraterpenoid metabolic process	11/2517	38/39862	1.52372e-05	0.000833194
11	GO:0016116	BP	carotenoid metabolic process	11/2517	38/39862	1.52372e-05	0.000833194
11	GO:0010109	BP	regulation of photosynthesis	11/2517	40/39862	2.60356e-05	0.0012813
11	GO:0009226	BP	nucleotide-sugar biosynthetic process	11/2517	53/39862	0.000401967	0.0117751
11	GO:0006730	BP	one-carbon metabolic process	11/2517	56/39862	0.000659653	0.0181092
11	GO:0046351	BP	disaccharide biosynthetic process	11/2517	58/39862	0.000898222	0.022326
11	GO:0009312	BP	oligosaccharide biosynthetic process	11/2517	72/39862	0.00531585	0.0854936
11	GO:1901072	BP	glucosamine-containing compound catabolic process	11/2517	73/39862	0.00590986	0.0910784
11	GO:0006030	BP	chitin metabolic process	11/2517	73/39862	0.00590986	0.0910784
11	GO:0046348	BP	amino sugar catabolic process	11/2517	73/39862	0.00590986	0.0910784
11	GO:0006032	BP	chitin catabolic process	11/2517	73/39862	0.00590986	0.0910784
11	GO:0006026	BP	aminoglycan catabolic process	11/2517	73/39862	0.00590986	0.0910784
11	GO:1901071	BP	glucosamine-containing compound metabolic process	11/2517	74/39862	0.00655481	0.0989954
11	GO:0006576	BP	cellular biogenic amine metabolic process	11/2517	84/39862	0.0206033	0.232915
11	GO:0044106	BP	cellular amine metabolic process	11/2517	84/39862	0.0206033	0.232915
10	GO:0006714	BP	sesquiterpenoid metabolic process	10/2517	33/39862	2.3855e-05	0.00120473
10	GO:0005992	BP	trehalose biosynthetic process	10/2517	40/39862	0.000145526	0.00537135
10	GO:0005991	BP	trehalose metabolic process	10/2517	45/39862	0.000410204	0.0119689
10	GO:0043650	BP	dicarboxylic acid biosynthetic process	10/2517	48/39862	0.000707448	0.0191296
10	GO:0051275	BP	beta-glucan catabolic process	10/2517	52/39862	0.00135948	0.0309743
10	GO:0097164	BP	ammonium ion metabolic process	10/2517	66/39862	0.00814943	0.118657
10	GO:0006779	BP	porphyrin-containing compound biosynthetic process	10/2517	71/39862	0.0134343	0.169815
10	GO:0033014	BP	tetrapyrrole biosynthetic process	10/2517	77/39862	0.0293113	0.298039
9	GO:0016115	BP	terpenoid catabolic process	9/2517	20/39862	1.39514e-06	0.000119755
9	GO:0042214	BP	terpene metabolic process	9/2517	22/39862	3.68011e-06	0.00027441
9	GO:0009074	BP	aromatic amino acid family catabolic process	9/2517	31/39862	8.87667e-05	0.00356128
9	GO:0042537	BP	benzene-containing compound metabolic process	9/2517	36/39862	0.000311154	0.00966674
9	GO:0006739	BP	NADP metabolic process	9/2517	50/39862	0.00373185	0.0678534
9	GO:0009642	BP	response to light intensity	9/2517	51/39862	0.00428232	0.0723963
9	GO:0016998	BP	cell wall macromolecule catabolic process	9/2517	69/39862	0.040146	0.367689
9	GO:0042401	BP	cellular biogenic amine biosynthetic process	9/2517	71/39862	0.0439139	0.394722
9	GO:0009309	BP	amine biosynthetic process	9/2517	71/39862	0.0439139	0.394722
9	GO:0030244	BP	cellulose biosynthetic process	9/2517	72/39862	0.0460808	0.403992
8	GO:0009803	BP	cinnamic acid metabolic process	8/2517	15/39862	1.07631e-06	9.57271e-05
8	GO:0009800	BP	cinnamic acid biosynthetic process	8/2517	15/39862	1.07631e-06	9.57271e-05
8	GO:0006559	BP	L-phenylalanine catabolic process	8/2517	22/39862	3.58523e-05	0.00161379
8	GO:1902222	BP	erythrose 4-phosphate/phosphoenolpyruvate family amino acid catabolic process	8/2517	22/39862	3.58523e-05	0.00161379
8	GO:1902644	BP	tertiary alcohol metabolic process	8/2517	25/39862	0.000102235	0.0039721
8	GO:0009687	BP	abscisic acid metabolic process	8/2517	25/39862	0.000102235	0.0039721
8	GO:0043288	BP	apocarotenoid metabolic process	8/2517	25/39862	0.000102235	0.0039721
8	GO:0031408	BP	oxylipin biosynthetic process	8/2517	36/39862	0.00153564	0.0333404
8	GO:0031407	BP	oxylipin metabolic process	8/2517	36/39862	0.00153564	0.0333404
8	GO:0009809	BP	lignin biosynthetic process	8/2517	38/39862	0.00221792	0.0446122
8	GO:0006525	BP	arginine metabolic process	8/2517	40/39862	0.00311779	0.06025
8	GO:0009611	BP	response to wounding	8/2517	42/39862	0.00427833	0.0723963
8	GO:0015995	BP	chlorophyll biosynthetic process	8/2517	47/39862	0.00862508	0.121974
8	GO:0030245	BP	cellulose catabolic process	8/2517	49/39862	0.011069	0.147779
8	GO:0051156	BP	glucose 6-phosphate metabolic process	8/2517	52/39862	0.0156429	0.185952
7	GO:0016119	BP	carotene metabolic process	7/2517	14/39862	9.17464e-06	0.000559729
7	GO:0009423	BP	chorismate biosynthetic process	7/2517	16/39862	2.73268e-05	0.00133594
7	GO:0016122	BP	xanthophyll metabolic process	7/2517	22/39862	0.000291049	0.0091989
7	GO:0046417	BP	chorismate metabolic process	7/2517	26/39862	0.000898241	0.022326
7	GO:0019632	BP	shikimate metabolic process	7/2517	27/39862	0.00114706	0.0271398
7	GO:0006740	BP	NADPH regeneration	7/2517	36/39862	0.00655767	0.0989954
7	GO:0006098	BP	pentose-phosphate shunt	7/2517	36/39862	0.00655767	0.0989954
7	GO:0009685	BP	gibberellin metabolic process	7/2517	39/39862	0.0102497	0.140117
7	GO:0006555	BP	methionine metabolic process	7/2517	50/39862	0.036618	0.342318
6	GO:0019048	BP	modulation by virus of host morphology or physiology	6/2517	13/39862	7.34323e-05	0.00306258
6	GO:0044003	BP	modification by symbiont of host morphology or physiology	6/2517	19/39862	0.000835456	0.0215641
6	GO:0016032	BP	viral process	6/2517	21/39862	0.0014982	0.0328182
6	GO:0015996	BP	chlorophyll catabolic process	6/2517	21/39862	0.0014982	0.0328182
6	GO:0006787	BP	porphyrin-containing compound catabolic process	6/2517	21/39862	0.0014982	0.0328182
6	GO:0046149	BP	pigment catabolic process	6/2517	21/39862	0.0014982	0.0328182
6	GO:0044403	BP	symbiont process	6/2517	21/39862	0.0014982	0.0328182
6	GO:0033015	BP	tetrapyrrole catabolic process	6/2517	21/39862	0.0014982	0.0328182
6	GO:0051701	BP	interaction with host	6/2517	22/39862	0.00195088	0.0401515
6	GO:0051817	BP	modification of morphology or physiology of other organism involved in symbiotic interaction	6/2517	22/39862	0.00195088	0.0401515
6	GO:0016106	BP	sesquiterpenoid biosynthetic process	6/2517	27/39862	0.00590243	0.0910784
6	GO:0009768	BP	photosynthesis, light harvesting in photosystem I	6/2517	27/39862	0.00590243	0.0910784
6	GO:0016109	BP	tetraterpenoid biosynthetic process	6/2517	27/39862	0.00590243	0.0910784
6	GO:0016117	BP	carotenoid biosynthetic process	6/2517	27/39862	0.00590243	0.0910784
6	GO:0051667	BP	establishment of plastid localization	6/2517	29/39862	0.00850368	0.120705
6	GO:0019750	BP	chloroplast localization	6/2517	29/39862	0.00850368	0.120705
6	GO:0009902	BP	chloroplast relocation	6/2517	29/39862	0.00850368	0.120705
6	GO:0009765	BP	photosynthesis, light harvesting	6/2517	29/39862	0.00850368	0.120705
6	GO:1901616	BP	organic hydroxy compound catabolic process	6/2517	29/39862	0.00850368	0.120705
6	GO:0051644	BP	plastid localization	6/2517	29/39862	0.00850368	0.120705
6	GO:0006012	BP	galactose metabolic process	6/2517	31/39862	0.0118374	0.153521
6	GO:0015977	BP	carbon fixation	6/2517	32/39862	0.0138085	0.173357
6	GO:0030091	BP	protein repair	6/2517	32/39862	0.0138085	0.173357
6	GO:0035821	BP	modification of morphology or physiology of other organism	6/2517	35/39862	0.0210695	0.237097
6	GO:0046165	BP	alcohol biosynthetic process	6/2517	36/39862	0.0239719	0.253163
5	GO:0033587	BP	shikimate biosynthetic process	5/2517	10/39862	0.000192589	0.00686808
5	GO:0008216	BP	spermidine metabolic process	5/2517	14/39862	0.0012359	0.0286
5	GO:0008295	BP	spermidine biosynthetic process	5/2517	14/39862	0.0012359	0.0286
5	GO:0009644	BP	response to high light intensity	5/2517	15/39862	0.00175791	0.03729
5	GO:0046500	BP	S-adenosylmethionine metabolic process	5/2517	15/39862	0.00175791	0.03729
5	GO:0010304	BP	PSII associated light-harvesting complex II catabolic process	5/2517	18/39862	0.004279	0.0723963
5	GO:0010206	BP	photosystem II repair	5/2517	20/39862	0.00696842	0.104343
5	GO:0044257	BP	cellular protein catabolic process	5/2517	20/39862	0.00696842	0.104343
5	GO:0046164	BP	alcohol catabolic process	5/2517	21/39862	0.00867786	0.122252
5	GO:0007215	BP	glutamate receptor signaling pathway	5/2517	31/39862	0.0430917	0.39079
5	GO:0071482	BP	cellular response to light stimulus	5/2517	31/39862	0.0430917	0.39079
5	GO:0035235	BP	ionotropic glutamate receptor signaling pathway	5/2517	31/39862	0.0430917	0.39079
5	GO:0006596	BP	polyamine biosynthetic process	5/2517	32/39862	0.0485146	0.415294
5	GO:0006595	BP	polyamine metabolic process	5/2517	32/39862	0.0485146	0.415294
4	GO:0046247	BP	terpene catabolic process	4/2517	6/39862	0.000214543	0.00738362
4	GO:0016121	BP	carotene catabolic process	4/2517	6/39862	0.000214543	0.00738362
4	GO:0016107	BP	sesquiterpenoid catabolic process	4/2517	6/39862	0.000214543	0.00738362
4	GO:0043290	BP	apocarotenoid catabolic process	4/2517	6/39862	0.000214543	0.00738362
4	GO:0046345	BP	abscisic acid catabolic process	4/2517	6/39862	0.000214543	0.00738362
4	GO:0006527	BP	arginine catabolic process	4/2517	9/39862	0.00154462	0.0333404
4	GO:0006556	BP	S-adenosylmethionine biosynthetic process	4/2517	11/39862	0.00365243	0.0667383
4	GO:0009854	BP	oxidative photosynthetic carbon pathway	4/2517	11/39862	0.00365243	0.0667383
4	GO:0009773	BP	photosynthetic electron transport in photosystem I	4/2517	12/39862	0.0052067	0.0844744
4	GO:0031222	BP	arabinan catabolic process	4/2517	15/39862	0.0123335	0.158341
4	GO:0031221	BP	arabinan metabolic process	4/2517	15/39862	0.0123335	0.158341
4	GO:0043090	BP	amino acid import	4/2517	16/39862	0.0156364	0.185952
4	GO:0010207	BP	photosystem II assembly	4/2517	16/39862	0.0156364	0.185952
4	GO:1902223	BP	erythrose 4-phosphate/phosphoenolpyruvate family amino acid biosynthetic process	4/2517	17/39862	0.0194451	0.223588
4	GO:0009094	BP	L-phenylalanine biosynthetic process	4/2517	17/39862	0.0194451	0.223588
4	GO:0043174	BP	nucleoside salvage	4/2517	18/39862	0.0237783	0.251477
4	GO:0006047	BP	UDP-N-acetylglucosamine metabolic process	4/2517	18/39862	0.0237783	0.251477
4	GO:0009065	BP	glutamine family amino acid catabolic process	4/2517	18/39862	0.0237783	0.251477
4	GO:1902645	BP	tertiary alcohol biosynthetic process	4/2517	19/39862	0.0286501	0.292711
4	GO:0009688	BP	abscisic acid biosynthetic process	4/2517	19/39862	0.0286501	0.292711
4	GO:2000022	BP	regulation of jasmonic acid mediated signaling pathway	4/2517	19/39862	0.0286501	0.292711
4	GO:0043289	BP	apocarotenoid biosynthetic process	4/2517	19/39862	0.0286501	0.292711
4	GO:0046463	BP	acylglycerol biosynthetic process	4/2517	20/39862	0.0340705	0.33456
4	GO:0046460	BP	neutral lipid biosynthetic process	4/2517	20/39862	0.0340705	0.33456
4	GO:0009692	BP	ethylene metabolic process	4/2517	21/39862	0.0400453	0.367223
4	GO:0009693	BP	ethylene biosynthetic process	4/2517	21/39862	0.0400453	0.367223
4	GO:0043449	BP	cellular alkene metabolic process	4/2517	21/39862	0.0400453	0.367223
4	GO:1900673	BP	olefin metabolic process	4/2517	21/39862	0.0400453	0.367223
4	GO:1900674	BP	olefin biosynthetic process	4/2517	21/39862	0.0400453	0.367223
4	GO:0043062	BP	extracellular structure organization	4/2517	21/39862	0.0400453	0.367223
4	GO:0030198	BP	extracellular matrix organization	4/2517	21/39862	0.0400453	0.367223
4	GO:0010215	BP	cellulose microfibril organization	4/2517	21/39862	0.0400453	0.367223
4	GO:0043450	BP	alkene biosynthetic process	4/2517	21/39862	0.0400453	0.367223
4	GO:0009695	BP	jasmonic acid biosynthetic process	4/2517	22/39862	0.0465762	0.404025
4	GO:0030203	BP	glycosaminoglycan metabolic process	4/2517	22/39862	0.0465762	0.404025
4	GO:0006023	BP	aminoglycan biosynthetic process	4/2517	22/39862	0.0465762	0.404025
4	GO:0006024	BP	glycosaminoglycan biosynthetic process	4/2517	22/39862	0.0465762	0.404025
3	GO:0071484	BP	cellular response to light intensity	3/2517	3/39862	0.000251471	0.00832447
3	GO:0033388	BP	putrescine biosynthetic process from arginine	3/2517	6/39862	0.00435104	0.0727547
3	GO:0009635	BP	response to herbicide	3/2517	6/39862	0.00435104	0.0727547
3	GO:0010028	BP	xanthophyll cycle	3/2517	7/39862	0.00725773	0.106939
3	GO:0046246	BP	terpene biosynthetic process	3/2517	7/39862	0.00725773	0.106939
3	GO:0032412	BP	regulation of ion transmembrane transporter activity	3/2517	9/39862	0.0158333	0.186016
3	GO:0006898	BP	receptor-mediated endocytosis	3/2517	9/39862	0.0158333	0.186016
3	GO:0022898	BP	regulation of transmembrane transporter activity	3/2517	9/39862	0.0158333	0.186016
3	GO:0032409	BP	regulation of transporter activity	3/2517	9/39862	0.0158333	0.186016
3	GO:0010359	BP	regulation of anion channel activity	3/2517	9/39862	0.0158333	0.186016
3	GO:0051938	BP	L-glutamate import	3/2517	10/39862	0.0215707	0.23755
3	GO:0019877	BP	diaminopimelate biosynthetic process	3/2517	10/39862	0.0215707	0.23755
3	GO:0045815	BP	positive regulation of gene expression, epigenetic	3/2517	11/39862	0.0282901	0.29086
3	GO:0046513	BP	ceramide biosynthetic process	3/2517	11/39862	0.0282901	0.29086
3	GO:0071236	BP	cellular response to antibiotic	3/2517	11/39862	0.0282901	0.29086
3	GO:0006020	BP	inositol metabolic process	3/2517	11/39862	0.0282901	0.29086
3	GO:0006048	BP	UDP-N-acetylglucosamine biosynthetic process	3/2517	11/39862	0.0282901	0.29086
3	GO:0071695	BP	anatomical structure maturation	3/2517	12/39862	0.0359845	0.337962
3	GO:0043097	BP	pyrimidine nucleoside salvage	3/2517	12/39862	0.0359845	0.337962
3	GO:0016103	BP	diterpenoid catabolic process	3/2517	12/39862	0.0359845	0.337962
3	GO:0046349	BP	amino sugar biosynthetic process	3/2517	12/39862	0.0359845	0.337962
3	GO:0017006	BP	protein-tetrapyrrole linkage	3/2517	12/39862	0.0359845	0.337962
3	GO:1902023	BP	L-arginine transport	3/2517	12/39862	0.0359845	0.337962
3	GO:0045487	BP	gibberellin catabolic process	3/2517	12/39862	0.0359845	0.337962
3	GO:0033356	BP	UDP-L-arabinose metabolic process	3/2517	12/39862	0.0359845	0.337962
3	GO:0035690	BP	cellular response to drug	3/2517	12/39862	0.0359845	0.337962
3	GO:0030148	BP	sphingolipid biosynthetic process	3/2517	13/39862	0.0446354	0.395162
3	GO:0001676	BP	long-chain fatty acid metabolic process	3/2517	13/39862	0.0446354	0.395162
3	GO:0009298	BP	GDP-mannose biosynthetic process	3/2517	13/39862	0.0446354	0.395162
3	GO:0046134	BP	pyrimidine nucleoside biosynthetic process	3/2517	13/39862	0.0446354	0.395162
2	GO:0050667	BP	homocysteine metabolic process	2/2517	2/39862	0.00398553	0.0685809
2	GO:0009804	BP	coumarin metabolic process	2/2517	2/39862	0.00398553	0.0685809
2	GO:0090391	BP	granum assembly	2/2517	2/39862	0.00398553	0.0685809
2	GO:0016124	BP	xanthophyll catabolic process	2/2517	2/39862	0.00398553	0.0685809
2	GO:0042759	BP	long-chain fatty acid biosynthetic process	2/2517	2/39862	0.00398553	0.0685809
2	GO:0098755	BP	maintenance of seed dormancy by absisic acid	2/2517	2/39862	0.00398553	0.0685809
2	GO:0009805	BP	coumarin biosynthetic process	2/2517	2/39862	0.00398553	0.0685809
2	GO:0071486	BP	cellular response to high light intensity	2/2517	2/39862	0.00398553	0.0685809
2	GO:0051776	BP	detection of redox state	2/2517	2/39862	0.00398553	0.0685809
2	GO:0051289	BP	protein homotetramerization	2/2517	2/39862	0.00398553	0.0685809
2	GO:0016118	BP	carotenoid catabolic process	2/2517	2/39862	0.00398553	0.0685809
2	GO:0016110	BP	tetraterpenoid catabolic process	2/2517	2/39862	0.00398553	0.0685809
2	GO:0048439	BP	flower morphogenesis	2/2517	2/39862	0.00398553	0.0685809
2	GO:0051504	BP	diterpene phytoalexin precursor biosynthetic process pathway	2/2517	3/39862	0.0114537	0.149124
2	GO:0006076	BP	(1->3)-beta-D-glucan catabolic process	2/2517	3/39862	0.0114537	0.149124
2	GO:1901160	BP	primary amino compound metabolic process	2/2517	3/39862	0.0114537	0.149124
2	GO:0006580	BP	ethanolamine metabolic process	2/2517	3/39862	0.0114537	0.149124
2	GO:0098543	BP	detection of other organism	2/2517	3/39862	0.0114537	0.149124
2	GO:0016045	BP	detection of bacterium	2/2517	3/39862	0.0114537	0.149124
2	GO:0046710	BP	GDP metabolic process	2/2517	4/39862	0.021949	0.23755
2	GO:0043447	BP	alkane biosynthetic process	2/2517	4/39862	0.021949	0.23755
2	GO:0043446	BP	cellular alkane metabolic process	2/2517	4/39862	0.021949	0.23755
2	GO:0050829	BP	defense response to Gram-negative bacterium	2/2517	4/39862	0.021949	0.23755
2	GO:0080005	BP	photosystem stoichiometry adjustment	2/2517	4/39862	0.021949	0.23755
2	GO:0051775	BP	response to redox state	2/2517	4/39862	0.021949	0.23755
2	GO:0002238	BP	response to molecule of fungal origin	2/2517	4/39862	0.021949	0.23755
2	GO:0010236	BP	plastoquinone biosynthetic process	2/2517	4/39862	0.021949	0.23755
2	GO:0035461	BP	vitamin transmembrane transport	2/2517	5/39862	0.0350598	0.33456
2	GO:0051180	BP	vitamin transport	2/2517	5/39862	0.0350598	0.33456
2	GO:0009595	BP	detection of biotic stimulus	2/2517	5/39862	0.0350598	0.33456
2	GO:0070919	BP	production of siRNA involved in chromatin silencing by small RNA	2/2517	5/39862	0.0350598	0.33456
2	GO:0042439	BP	ethanolamine-containing compound metabolic process	2/2517	5/39862	0.0350598	0.33456
2	GO:0090351	BP	seedling development	2/2517	5/39862	0.0350598	0.33456
2	GO:0015882	BP	L-ascorbic acid transmembrane transport	2/2517	5/39862	0.0350598	0.33456
2	GO:0052544	BP	defense response by callose deposition in cell wall	2/2517	5/39862	0.0350598	0.33456
2	GO:0052482	BP	defense response by cell wall thickening	2/2517	5/39862	0.0350598	0.33456
2	GO:0098581	BP	detection of external biotic stimulus	2/2517	5/39862	0.0350598	0.33456
2	GO:0010431	BP	seed maturation	2/2517	5/39862	0.0350598	0.33456
2	GO:0010258	BP	NADH dehydrogenase complex (plastoquinone) assembly	2/2517	5/39862	0.0350598	0.33456

## Sheet: S1 VS S2
Supplementary Materials file 3. Differently expressed genes(DEGs) distributed in GO term of S1 vs S2.
Number	GO ID	Term Type	Description	Ratio_in_study	Ratio_in_pop	Pvalue	Padjust
2445	GO:0003674	MF	molecular_function	2445/3061	30681/39862	5.76464e-05	0.00170902
2324	GO:0005575	CC	cellular_component	2324/3061	28870/39862	5.40478e-06	0.000222894
2226	GO:0008150	BP	biological_process	2226/3061	27844/39862	0.000307969	0.00750306
1681	GO:0008152	BP	metabolic process	1681/3061	19531/39862	8.3404e-10	1.04354e-07
1678	GO:0003824	MF	catalytic activity	1678/3061	19471/39862	8.29615e-10	1.04354e-07
1666	GO:0044464	CC	cell part	1666/3061	20947/39862	0.0317569	0.282632
1259	GO:0071704	BP	organic substance metabolic process	1259/3061	15611/39862	0.0207568	0.212069
1211	GO:0044237	BP	cellular metabolic process	1211/3061	14964/39862	0.0168759	0.179766
1078	GO:0043226	CC	organelle	1078/3061	12785/39862	0.000118162	0.00324264
1077	GO:0043229	CC	intracellular organelle	1077/3061	12749/39862	9.08889e-05	0.00258055
1057	GO:0044444	CC	cytoplasmic part	1057/3061	11832/39862	2.28299e-09	2.30864e-07
1056	GO:0043227	CC	membrane-bounded organelle	1056/3061	11864/39862	4.40253e-09	4.11385e-07
1036	GO:0043231	CC	intracellular membrane-bounded organelle	1036/3061	11663/39862	1.12271e-08	9.00855e-07
948	GO:0044425	CC	membrane part	948/3061	10755/39862	3.21867e-07	1.72175e-05
897	GO:0031224	CC	intrinsic component of membrane	897/3061	10176/39862	8.59788e-07	4.1214e-05
886	GO:0016021	CC	integral component of membrane	886/3061	10011/39862	5.34528e-07	2.76271e-05
764	GO:0016020	CC	membrane	764/3061	7656/39862	5.9004e-10	8.3763e-08
691	GO:0016740	MF	transferase activity	691/3061	8220/39862	0.00607007	0.0807374
619	GO:0009536	CC	plastid	619/3061	4281/39862	5.24067e-10	8.2312e-08
558	GO:0043169	MF	cation binding	558/3061	6230/39862	5.26606e-05	0.00158025
557	GO:0009058	BP	biosynthetic process	557/3061	5895/39862	7.22463e-08	4.89286e-06
553	GO:0046872	MF	metal ion binding	553/3061	6183/39862	6.94598e-05	0.00201079
499	GO:1901576	BP	organic substance biosynthetic process	499/3061	5251/39862	2.22072e-07	1.26103e-05
428	GO:0044249	BP	cellular biosynthetic process	428/3061	4859/39862	0.00189538	0.0338781
393	GO:0016491	MF	oxidoreductase activity	393/3061	3624/39862	4.55284e-10	8.03646e-08
377	GO:0055114	BP	oxidation-reduction process	377/3061	3190/39862	4.84556e-10	8.03646e-08
298	GO:0044281	BP	small molecule metabolic process	298/3061	2946/39862	6.66053e-07	3.27787e-05
280	GO:0016310	BP	phosphorylation	280/3061	3219/39862	0.0248232	0.243031
275	GO:0050896	BP	response to stimulus	275/3061	2970/39862	0.00110281	0.0212558
272	GO:0005975	BP	carbohydrate metabolic process	272/3061	2037/39862	2.78536e-10	6.42548e-08
268	GO:0044435	CC	plastid part	268/3061	1283/39862	2.30507e-10	5.48904e-08
266	GO:0048037	MF	cofactor binding	266/3061	2301/39862	3.44475e-10	6.81504e-08
265	GO:0044434	CC	chloroplast part	265/3061	1261/39862	3.32779e-10	6.81504e-08
241	GO:0004672	MF	protein kinase activity	241/3061	2733/39862	0.0230999	0.230437
220	GO:0009507	CC	chloroplast	220/3061	1471/39862	3.43182e-10	6.81504e-08
220	GO:0043436	BP	oxoacid metabolic process	220/3061	2027/39862	1.60235e-07	9.7723e-06
220	GO:0006082	BP	organic acid metabolic process	220/3061	2030/39862	1.66456e-07	9.99004e-06
216	GO:0019752	BP	carboxylic acid metabolic process	216/3061	1987/39862	1.94604e-07	1.14014e-05
212	GO:0009056	BP	catabolic process	212/3061	2418/39862	0.0404028	0.343215
211	GO:0006468	BP	protein phosphorylation	211/3061	2347/39862	0.0164238	0.179077
166	GO:0005886	CC	plasma membrane	166/3061	1671/39862	0.000603583	0.0130282
163	GO:0016757	MF	transferase activity, transferring glycosyl groups	163/3061	1291/39862	5.44365e-10	8.37187e-08
157	GO:0044436	CC	thylakoid part	157/3061	515/39862	1.74075e-10	5.26427e-08
146	GO:0046906	MF	tetrapyrrole binding	146/3061	1004/39862	1.92543e-10	5.26427e-08
136	GO:0006629	BP	lipid metabolic process	136/3061	1464/39862	0.0212969	0.215953
133	GO:0032787	BP	monocarboxylic acid metabolic process	133/3061	1014/39862	1.64708e-09	1.76214e-07
129	GO:0034357	CC	photosynthetic membrane	129/3061	456/39862	2.26303e-10	5.48904e-08
128	GO:0044283	BP	small molecule biosynthetic process	128/3061	1084/39862	1.38365e-06	6.40919e-05
125	GO:0042651	CC	thylakoid membrane	125/3061	450/39862	8.83799e-11	4.34947e-08
122	GO:0009535	CC	chloroplast thylakoid membrane	122/3061	435/39862	1.4225e-10	5.25045e-08
122	GO:0055035	CC	plastid thylakoid membrane	122/3061	435/39862	1.4225e-10	5.25045e-08
119	GO:0051186	BP	cofactor metabolic process	119/3061	974/39862	5.00302e-07	2.61931e-05
117	GO:0020037	MF	heme binding	117/3061	938/39862	2.14734e-07	1.23841e-05
116	GO:0016758	MF	transferase activity, transferring hexosyl groups	116/3061	952/39862	9.61357e-07	4.54919e-05
114	GO:0005576	CC	extracellular region	114/3061	986/39862	1.19791e-05	0.000446761
109	GO:0004497	MF	monooxygenase activity	109/3061	775/39862	8.50573e-10	1.04649e-07
104	GO:0016798	MF	hydrolase activity, acting on glycosyl bonds	104/3061	975/39862	0.000778326	0.0160941
102	GO:0017144	BP	drug metabolic process	102/3061	925/39862	0.000219998	0.00556174
101	GO:0005506	MF	iron ion binding	101/3061	810/39862	1.38915e-06	6.40919e-05
101	GO:0016053	BP	organic acid biosynthetic process	101/3061	845/39862	1.07347e-05	0.000408095
101	GO:0046394	BP	carboxylic acid biosynthetic process	101/3061	845/39862	1.07347e-05	0.000408095
101	GO:0071554	BP	cell wall organization or biogenesis	101/3061	867/39862	3.33143e-05	0.00110778
100	GO:0016705	MF	oxidoreductase activity, acting on paired donors, with incorporation or reduction of molecular oxygen	100/3061	820/39862	4.31082e-06	0.000182888
99	GO:0044255	BP	cellular lipid metabolic process	99/3061	1000/39862	0.00958686	0.119747
97	GO:0004553	MF	hydrolase activity, hydrolyzing O-glycosyl compounds	97/3061	864/39862	0.000170221	0.00442456
96	GO:0050662	MF	coenzyme binding	96/3061	996/39862	0.0218532	0.220246
91	GO:0005509	MF	calcium ion binding	91/3061	590/39862	2.19938e-10	5.48904e-08
91	GO:0044262	BP	cellular carbohydrate metabolic process	91/3061	657/39862	4.84933e-08	3.40931e-06
88	GO:0031975	CC	envelope	88/3061	389/39862	1.657e-10	5.26427e-08
88	GO:0031967	CC	organelle envelope	88/3061	389/39862	1.657e-10	5.26427e-08
88	GO:0009526	CC	plastid envelope	88/3061	347/39862	1.66344e-10	5.26427e-08
88	GO:0005976	BP	polysaccharide metabolic process	88/3061	643/39862	1.28938e-07	8.0663e-06
87	GO:0008610	BP	lipid biosynthetic process	87/3061	735/39862	6.13836e-05	0.00180979
87	GO:0098796	CC	membrane protein complex	87/3061	835/39862	0.00378068	0.0614735
85	GO:0009941	CC	chloroplast envelope	85/3061	339/39862	1.90658e-10	5.26427e-08
85	GO:0008194	MF	UDP-glycosyltransferase activity	85/3061	625/39862	2.94179e-07	1.58513e-05
85	GO:0045229	BP	external encapsulating structure organization	85/3061	725/39862	0.000100409	0.00281833
83	GO:0071555	BP	cell wall organization	83/3061	692/39862	5.13393e-05	0.00155692
83	GO:0016829	MF	lyase activity	83/3061	759/39862	0.00117426	0.0225739
83	GO:0009628	BP	response to abiotic stimulus	83/3061	760/39862	0.00118981	0.0228134
82	GO:0019748	BP	secondary metabolic process	82/3061	669/39862	2.70353e-05	0.000923955
81	GO:0005618	CC	cell wall	81/3061	747/39862	0.00174108	0.0318925
81	GO:0030312	CC	external encapsulating structure	81/3061	747/39862	0.00174108	0.0318925
79	GO:0006091	BP	generation of precursor metabolites and energy	79/3061	612/39862	5.51377e-06	0.000226126
79	GO:0006520	BP	cellular amino acid metabolic process	79/3061	802/39862	0.0226115	0.226998
77	GO:0009570	CC	chloroplast stroma	77/3061	471/39862	4.74248e-10	8.03646e-08
77	GO:0009532	CC	plastid stroma	77/3061	471/39862	4.74248e-10	8.03646e-08
76	GO:0046527	MF	glucosyltransferase activity	76/3061	533/39862	1.76323e-07	1.0413e-05
73	GO:0042737	BP	drug catabolic process	73/3061	490/39862	4.94859e-08	3.44627e-06
71	GO:0016051	BP	carbohydrate biosynthetic process	71/3061	421/39862	4.59124e-10	8.03646e-08
70	GO:0098754	BP	detoxification	70/3061	466/39862	9.39988e-08	6.08683e-06
67	GO:0044264	BP	cellular polysaccharide metabolic process	67/3061	454/39862	2.87034e-07	1.558e-05
66	GO:0035251	MF	UDP-glucosyltransferase activity	66/3061	437/39862	1.61504e-07	9.7723e-06
65	GO:0044550	BP	secondary metabolite biosynthetic process	65/3061	500/39862	3.02651e-05	0.00102017
63	GO:0005996	BP	monosaccharide metabolic process	63/3061	453/39862	4.7225e-06	0.000198077
62	GO:0009416	BP	response to light stimulus	62/3061	321/39862	1.22993e-10	5.0441e-08
62	GO:0009314	BP	response to radiation	62/3061	370/39862	5.86532e-09	5.41222e-07
62	GO:0016209	MF	antioxidant activity	62/3061	416/39862	6.11131e-07	3.06096e-05
62	GO:0006979	BP	response to oxidative stress	62/3061	483/39862	6.81987e-05	0.00198206
61	GO:0006952	BP	defense response	61/3061	560/39862	0.0063585	0.084119
60	GO:0009579	CC	thylakoid	60/3061	142/39862	1.15586e-10	5.01916e-08
60	GO:0016684	MF	oxidoreductase activity, acting on peroxide as acceptor	60/3061	375/39862	7.57491e-08	5.08345e-06
60	GO:0098869	BP	cellular oxidant detoxification	60/3061	387/39862	2.1889e-07	1.25259e-05
60	GO:1990748	BP	cellular detoxification	60/3061	390/39862	2.5732e-07	1.42822e-05
60	GO:0072330	BP	monocarboxylic acid biosynthetic process	60/3061	397/39862	5.3892e-07	2.76271e-05
59	GO:0004601	MF	peroxidase activity	59/3061	373/39862	1.26968e-07	8.01094e-06
57	GO:1901605	BP	alpha-amino acid metabolic process	57/3061	475/39862	0.000911046	0.0182259
57	GO:0016853	MF	isomerase activity	57/3061	534/39862	0.011126	0.134203
56	GO:0044042	BP	glucan metabolic process	56/3061	384/39862	4.29658e-06	0.000182888
55	GO:0015979	BP	photosynthesis	55/3061	174/39862	7.35888e-11	3.96804e-08
55	GO:0006073	BP	cellular glucan metabolic process	55/3061	365/39862	1.51781e-06	6.9593e-05
54	GO:0051187	BP	cofactor catabolic process	54/3061	305/39862	7.70075e-09	6.53413e-07
53	GO:0031984	CC	organelle subcompartment	53/3061	273/39862	6.45284e-10	8.53012e-08
53	GO:0030001	BP	metal ion transport	53/3061	512/39862	0.0293007	0.27589
52	GO:0000271	BP	polysaccharide biosynthetic process	52/3061	296/39862	1.86706e-08	1.39218e-06
52	GO:0016709	MF	oxidoreductase activity, acting on paired donors, with incorporation or reduction of molecular oxygen, NAD(P)H as one donor, and incorporation of one atom of oxygen	52/3061	411/39862	0.000371699	0.00876641
50	GO:0009605	BP	response to external stimulus	50/3061	396/39862	0.000573901	0.0124604
49	GO:0009812	BP	flavonoid metabolic process	49/3061	341/39862	2.21618e-05	0.000764479
48	GO:0034637	BP	cellular carbohydrate biosynthetic process	48/3061	303/39862	1.95981e-06	8.6115e-05
44	GO:0072593	BP	reactive oxygen species metabolic process	44/3061	338/39862	0.000629715	0.0134872
43	GO:0009521	CC	photosystem	43/3061	111/39862	3.28816e-11	3.96804e-08
43	GO:0009813	BP	flavonoid biosynthetic process	43/3061	296/39862	6.15358e-05	0.00180979
43	GO:0016999	BP	antibiotic metabolic process	43/3061	306/39862	0.000131507	0.00349202
42	GO:0033692	BP	cellular polysaccharide biosynthetic process	42/3061	239/39862	4.89463e-07	2.58087e-05
42	GO:0006063	BP	uronic acid metabolic process	42/3061	277/39862	2.16035e-05	0.00074872
42	GO:0042744	BP	hydrogen peroxide catabolic process	42/3061	281/39862	3.79925e-05	0.00122302
42	GO:0042743	BP	hydrogen peroxide metabolic process	42/3061	283/39862	4.1395e-05	0.00131149
42	GO:0017001	BP	antibiotic catabolic process	42/3061	286/39862	4.83516e-05	0.00149971
41	GO:0019585	BP	glucuronate metabolic process	41/3061	275/39862	5.16724e-05	0.00155692
41	GO:0052695	BP	cellular glucuronidation	41/3061	275/39862	5.16724e-05	0.00155692
41	GO:0052696	BP	flavonoid glucuronidation	41/3061	275/39862	5.16724e-05	0.00155692
41	GO:0006631	BP	fatty acid metabolic process	41/3061	365/39862	0.0134115	0.153733
41	GO:0008652	BP	cellular amino acid biosynthetic process	41/3061	389/39862	0.0435953	0.366121
40	GO:0051213	MF	dioxygenase activity	40/3061	306/39862	0.00108419	0.0209515
39	GO:0006720	BP	isoprenoid metabolic process	39/3061	218/39862	6.48907e-07	3.21492e-05
39	GO:0071669	BP	plant-type cell wall organization or biogenesis	39/3061	296/39862	0.000920622	0.0183677
37	GO:0044036	BP	cell wall macromolecule metabolic process	37/3061	232/39862	3.02251e-05	0.00102017
37	GO:0006633	BP	fatty acid biosynthetic process	37/3061	278/39862	0.000973134	0.019363
37	GO:0010817	BP	regulation of hormone levels	37/3061	321/39862	0.0148326	0.166152
36	GO:0006721	BP	terpenoid metabolic process	36/3061	166/39862	1.0968e-08	8.89737e-07
36	GO:0080043	MF	quercetin 3-O-glucosyltransferase activity	36/3061	250/39862	0.000283605	0.00697856
36	GO:0080044	MF	quercetin 7-O-glucosyltransferase activity	36/3061	250/39862	0.000283605	0.00697856
36	GO:0019439	BP	aromatic compound catabolic process	36/3061	297/39862	0.00606702	0.0807374
36	GO:0044085	BP	cellular component biogenesis	36/3061	327/39862	0.0281071	0.267036
35	GO:0009522	CC	photosystem I	35/3061	67/39862	6.07247e-11	3.96804e-08
34	GO:0010287	CC	plastoglobule	34/3061	70/39862	2.62632e-11	3.96804e-08
34	GO:0042440	BP	pigment metabolic process	34/3061	149/39862	7.12213e-09	6.18536e-07
34	GO:1901361	BP	organic cyclic compound catabolic process	34/3061	315/39862	0.0429964	0.361915
33	GO:0031976	CC	plastid thylakoid	33/3061	73/39862	7.52541e-11	3.96804e-08
33	GO:0009534	CC	chloroplast thylakoid	33/3061	73/39862	7.52541e-11	3.96804e-08
33	GO:0009250	BP	glucan biosynthetic process	33/3061	189/39862	1.19694e-05	0.000446761
33	GO:0044282	BP	small molecule catabolic process	33/3061	228/39862	0.000406992	0.00941822
33	GO:0042445	BP	hormone metabolic process	33/3061	243/39862	0.00146862	0.0277411
33	GO:0016830	MF	carbon-carbon lyase activity	33/3061	300/39862	0.0377622	0.325655
31	GO:0006778	BP	porphyrin-containing compound metabolic process	31/3061	106/39862	4.42204e-11	3.96804e-08
31	GO:0033013	BP	tetrapyrrole metabolic process	31/3061	112/39862	2.06462e-10	5.44322e-08
31	GO:0051273	BP	beta-glucan metabolic process	31/3061	148/39862	2.53449e-07	1.41739e-05
31	GO:0042802	MF	identical protein binding	31/3061	184/39862	3.52542e-05	0.00114143
31	GO:0010383	BP	cell wall polysaccharide metabolic process	31/3061	193/39862	0.000101486	0.00283775
31	GO:0009505	CC	plant-type cell wall	31/3061	252/39862	0.00870971	0.109906
30	GO:0015994	BP	chlorophyll metabolic process	30/3061	77/39862	4.54319e-11	3.96804e-08
30	GO:0042546	BP	cell wall biogenesis	30/3061	160/39862	7.1535e-06	0.000291752
30	GO:0009698	BP	phenylpropanoid metabolic process	30/3061	206/39862	0.000849227	0.0171753
29	GO:0030243	BP	cellulose metabolic process	29/3061	121/39862	2.78685e-08	2.01691e-06
29	GO:0016054	BP	organic acid catabolic process	29/3061	157/39862	1.20435e-05	0.000446761
29	GO:0046395	BP	carboxylic acid catabolic process	29/3061	157/39862	1.20435e-05	0.000446761
29	GO:0051707	BP	response to other organism	29/3061	259/39862	0.0451672	0.374659
29	GO:0043207	BP	response to external biotic stimulus	29/3061	263/39862	0.0475052	0.386641
29	GO:0055080	BP	cation homeostasis	29/3061	264/39862	0.0482624	0.390222
28	GO:0016168	MF	chlorophyll binding	28/3061	63/39862	9.70248e-11	4.47648e-08
28	GO:0009657	BP	plastid organization	28/3061	144/39862	4.39518e-06	0.000185401
28	GO:0008299	BP	isoprenoid biosynthetic process	28/3061	163/39862	7.93075e-05	0.00226042
27	GO:0018298	BP	protein-chromophore linkage	27/3061	78/39862	6.3174e-11	3.96804e-08
27	GO:1990204	CC	oxidoreductase complex	27/3061	162/39862	0.00014378	0.00377716
27	GO:0055065	BP	metal ion homeostasis	27/3061	178/39862	0.000606567	0.0130545
27	GO:1901657	BP	glycosyl compound metabolic process	27/3061	217/39862	0.0141759	0.16001
26	GO:0055076	BP	transition metal ion homeostasis	26/3061	153/39862	0.000171285	0.00443659
26	GO:0010410	BP	hemicellulose metabolic process	26/3061	173/39862	0.000874134	0.0176308
26	GO:0043648	BP	dicarboxylic acid metabolic process	26/3061	219/39862	0.0291426	0.274752
25	GO:0009658	BP	chloroplast organization	25/3061	126/39862	9.68008e-06	0.000380098
25	GO:0030003	BP	cellular cation homeostasis	25/3061	193/39862	0.00948375	0.118861
25	GO:0006873	BP	cellular ion homeostasis	25/3061	204/39862	0.0236627	0.235415
24	GO:0009765	BP	photosynthesis, light harvesting	24/3061	29/39862	3.63087e-11	3.96804e-08
24	GO:0015926	MF	glucosidase activity	24/3061	137/39862	0.000134704	0.00355138
23	GO:0009768	BP	photosynthesis, light harvesting in photosystem I	23/3061	27/39862	8.09495e-12	2.98784e-08
23	GO:0031409	MF	pigment binding	23/3061	27/39862	8.09495e-12	2.98784e-08
23	GO:0016114	BP	terpenoid biosynthetic process	23/3061	115/39862	1.88796e-05	0.000661844
23	GO:0046916	BP	cellular transition metal ion homeostasis	23/3061	132/39862	0.000200823	0.00512967
23	GO:0006875	BP	cellular metal ion homeostasis	23/3061	148/39862	0.00157361	0.0294833
23	GO:0009699	BP	phenylpropanoid biosynthetic process	23/3061	149/39862	0.00162362	0.0302494
23	GO:0009072	BP	aromatic amino acid family metabolic process	23/3061	154/39862	0.00203639	0.0361362
23	GO:0042170	CC	plastid membrane	23/3061	171/39862	0.00869039	0.10985
23	GO:0051119	MF	sugar transmembrane transporter activity	23/3061	187/39862	0.026161	0.252445
23	GO:0034219	BP	carbohydrate transmembrane transport	23/3061	193/39862	0.04026	0.342395
22	GO:0046148	BP	pigment biosynthetic process	22/3061	121/39862	0.000189152	0.00484834
22	GO:0031969	CC	chloroplast membrane	22/3061	159/39862	0.00662047	0.0864997
22	GO:0042446	BP	hormone biosynthetic process	22/3061	171/39862	0.0197706	0.204407
21	GO:0009654	CC	photosystem II oxygen evolving complex	21/3061	42/39862	4.98724e-11	3.96804e-08
21	GO:0031977	CC	thylakoid lumen	21/3061	47/39862	6.13362e-11	3.96804e-08
21	GO:0030244	BP	cellulose biosynthetic process	21/3061	72/39862	6.07688e-08	4.19248e-06
21	GO:0009063	BP	cellular amino acid catabolic process	21/3061	95/39862	8.61197e-06	0.000345509
21	GO:0051274	BP	beta-glucan biosynthetic process	21/3061	96/39862	1.02315e-05	0.00039752
20	GO:0019898	CC	extrinsic component of membrane	20/3061	71/39862	2.34469e-07	1.32126e-05
20	GO:1901606	BP	alpha-amino acid catabolic process	20/3061	89/39862	1.07801e-05	0.000408095
19	GO:0016759	MF	cellulose synthase activity	19/3061	61/39862	8.00247e-08	5.27449e-06
19	GO:0016760	MF	cellulose synthase (UDP-forming) activity	19/3061	61/39862	8.00247e-08	5.27449e-06
19	GO:0009832	BP	plant-type cell wall biogenesis	19/3061	81/39862	9.2071e-06	0.000363459
19	GO:0019318	BP	hexose metabolic process	19/3061	122/39862	0.00306901	0.0520814
19	GO:0016859	MF	cis-trans isomerase activity	19/3061	124/39862	0.00348325	0.057268
18	GO:0008422	MF	beta-glucosidase activity	18/3061	103/39862	0.00108071	0.0209391
18	GO:0009064	BP	glutamine family amino acid metabolic process	18/3061	141/39862	0.0369507	0.31903
17	GO:0009523	CC	photosystem II	17/3061	52/39862	1.73841e-07	1.03491e-05
17	GO:0006022	BP	aminoglycan metabolic process	17/3061	95/39862	0.00135592	0.025731
17	GO:0000413	BP	protein peptidyl-prolyl isomerization	17/3061	106/39862	0.00312867	0.0526101
17	GO:0000041	BP	transition metal ion transport	17/3061	106/39862	0.00312867	0.0526101
17	GO:0018208	BP	peptidyl-proline modification	17/3061	109/39862	0.00557366	0.0788338
17	GO:0003755	MF	peptidyl-prolyl cis-trans isomerase activity	17/3061	118/39862	0.0134352	0.153765
16	GO:0006779	BP	porphyrin-containing compound biosynthetic process	16/3061	71/39862	7.69049e-05	0.00220043
16	GO:0016840	MF	carbon-nitrogen lyase activity	16/3061	76/39862	0.000180374	0.00463944
16	GO:0033014	BP	tetrapyrrole biosynthetic process	16/3061	77/39862	0.000211624	0.00538693
16	GO:0070589	BP	cellular component macromolecule biosynthetic process	16/3061	85/39862	0.00067923	0.0144498
16	GO:0044038	BP	cell wall macromolecule biosynthetic process	16/3061	85/39862	0.00067923	0.0144498
16	GO:0042803	MF	protein homodimerization activity	16/3061	95/39862	0.00280368	0.0484701
16	GO:0010411	BP	xyloglucan metabolic process	16/3061	109/39862	0.0107032	0.129314
16	GO:1901136	BP	carbohydrate derivative catabolic process	16/3061	123/39862	0.0390701	0.334589
15	GO:0015995	BP	chlorophyll biosynthetic process	15/3061	47/39862	1.29844e-06	6.06649e-05
15	GO:0070592	BP	cell wall polysaccharide biosynthetic process	15/3061	79/39862	0.000898517	0.0180241
15	GO:0004871	MF	obsolete signal transducer activity	15/3061	93/39862	0.00532226	0.0788338
15	GO:0016620	MF	oxidoreductase activity, acting on the aldehyde or oxo group of donors, NAD or NADP as acceptor	15/3061	95/39862	0.00629447	0.0834214
15	GO:0016701	MF	oxidoreductase activity, acting on single donors with incorporation of molecular oxygen	15/3061	98/39862	0.0113436	0.136382
14	GO:0009767	BP	photosynthetic electron transport chain	14/3061	56/39862	6.39682e-05	0.00186646
14	GO:0046915	MF	transition metal ion transmembrane transporter activity	14/3061	97/39862	0.020001	0.206212
14	GO:0009620	BP	response to fungus	14/3061	105/39862	0.040756	0.34542
13	GO:0019685	BP	photosynthesis, dark reaction	13/3061	23/39862	1.72893e-09	1.79761e-07
13	GO:0019253	BP	reductive pentose-phosphate cycle	13/3061	23/39862	1.72893e-09	1.79761e-07
13	GO:0050832	BP	defense response to fungus	13/3061	91/39862	0.0274724	0.263037
12	GO:0015996	BP	chlorophyll catabolic process	12/3061	21/39862	6.27297e-09	5.51274e-07
12	GO:0006787	BP	porphyrin-containing compound catabolic process	12/3061	21/39862	6.27297e-09	5.51274e-07
12	GO:0046149	BP	pigment catabolic process	12/3061	21/39862	6.27297e-09	5.51274e-07
12	GO:0033015	BP	tetrapyrrole catabolic process	12/3061	21/39862	6.27297e-09	5.51274e-07
12	GO:0016108	BP	tetraterpenoid metabolic process	12/3061	38/39862	1.68073e-05	0.000602289
12	GO:0016116	BP	carotenoid metabolic process	12/3061	38/39862	1.68073e-05	0.000602289
12	GO:0008061	MF	chitin binding	12/3061	69/39862	0.00594924	0.0794164
12	GO:0016702	MF	oxidoreductase activity, acting on single donors with incorporation of molecular oxygen, incorporation of two atoms of oxygen	12/3061	73/39862	0.0122677	0.145213
12	GO:0042180	BP	cellular ketone metabolic process	12/3061	74/39862	0.0130937	0.150792
12	GO:0003993	MF	acid phosphatase activity	12/3061	74/39862	0.0130937	0.150792
12	GO:0004568	MF	chitinase activity	12/3061	76/39862	0.0150674	0.167132
11	GO:0009074	BP	aromatic amino acid family catabolic process	11/3061	31/39862	1.07253e-05	0.000408095
11	GO:0015977	BP	carbon fixation	11/3061	32/39862	1.52096e-05	0.000553089
11	GO:0042537	BP	benzene-containing compound metabolic process	11/3061	36/39862	5.31476e-05	0.0015884
11	GO:0006558	BP	L-phenylalanine metabolic process	11/3061	39/39862	0.000119602	0.00325795
11	GO:1902221	BP	erythrose 4-phosphate/phosphoenolpyruvate family amino acid metabolic process	11/3061	39/39862	0.000119602	0.00325795
11	GO:0043650	BP	dicarboxylic acid biosynthetic process	11/3061	48/39862	0.000848744	0.0171753
11	GO:0061077	BP	chaperone-mediated protein folding	11/3061	56/39862	0.00317373	0.0531259
11	GO:0006541	BP	glutamine metabolic process	11/3061	65/39862	0.0156608	0.171526
11	GO:0031667	BP	response to nutrient levels	11/3061	72/39862	0.0241471	0.237355
11	GO:1901072	BP	glucosamine-containing compound catabolic process	11/3061	73/39862	0.0259688	0.251247
11	GO:0006030	BP	chitin metabolic process	11/3061	73/39862	0.0259688	0.251247
11	GO:0006032	BP	chitin catabolic process	11/3061	73/39862	0.0259688	0.251247
11	GO:0046348	BP	amino sugar catabolic process	11/3061	73/39862	0.0259688	0.251247
11	GO:0006026	BP	aminoglycan catabolic process	11/3061	73/39862	0.0259688	0.251247
11	GO:1901071	BP	glucosamine-containing compound metabolic process	11/3061	74/39862	0.0279534	0.266453
10	GO:0009800	BP	cinnamic acid biosynthetic process	10/3061	15/39862	1.47315e-08	1.13279e-06
10	GO:0009803	BP	cinnamic acid metabolic process	10/3061	15/39862	1.47315e-08	1.13279e-06
10	GO:0045548	MF	phenylalanine ammonia-lyase activity	10/3061	15/39862	1.47315e-08	1.13279e-06
10	GO:0006559	BP	L-phenylalanine catabolic process	10/3061	22/39862	1.9195e-06	8.48489e-05
10	GO:1902222	BP	erythrose 4-phosphate/phosphoenolpyruvate family amino acid catabolic process	10/3061	22/39862	1.9195e-06	8.48489e-05
10	GO:0042214	BP	terpene metabolic process	10/3061	22/39862	1.9195e-06	8.48489e-05
10	GO:0016841	MF	ammonia-lyase activity	10/3061	22/39862	1.9195e-06	8.48489e-05
10	GO:0006714	BP	sesquiterpenoid metabolic process	10/3061	33/39862	0.000125407	0.00334206
10	GO:0009834	BP	plant-type secondary cell wall biogenesis	10/3061	35/39862	0.000215822	0.0054749
10	GO:0031072	MF	heat shock protein binding	10/3061	42/39862	0.00105476	0.0204901
10	GO:1901663	BP	quinone biosynthetic process	10/3061	47/39862	0.00261167	0.0453632
10	GO:1901661	BP	quinone metabolic process	10/3061	47/39862	0.00261167	0.0453632
10	GO:0042181	BP	ketone biosynthetic process	10/3061	47/39862	0.00261167	0.0453632
10	GO:0051275	BP	beta-glucan catabolic process	10/3061	52/39862	0.00562369	0.0788338
10	GO:0016101	BP	diterpenoid metabolic process	10/3061	55/39862	0.0084357	0.106814
10	GO:0045491	BP	xylan metabolic process	10/3061	64/39862	0.0294156	0.276267
10	GO:0016838	MF	carbon-oxygen lyase activity, acting on phosphates	10/3061	64/39862	0.0294156	0.276267
10	GO:0009735	BP	response to cytokinin	10/3061	66/39862	0.0335372	0.294028
10	GO:0005871	CC	kinesin complex	10/3061	67/39862	0.0359141	0.311428
9	GO:0031978	CC	plastid thylakoid lumen	9/3061	12/39862	1.63105e-08	1.22861e-06
9	GO:0009543	CC	chloroplast thylakoid lumen	9/3061	12/39862	1.63105e-08	1.22861e-06
9	GO:0016122	BP	xanthophyll metabolic process	9/3061	22/39862	1.81321e-05	0.000640436
9	GO:0009853	BP	photorespiration	9/3061	22/39862	1.81321e-05	0.000640436
9	GO:0045492	BP	xylan biosynthetic process	9/3061	35/39862	0.00103229	0.0202191
9	GO:0009685	BP	gibberellin metabolic process	9/3061	39/39862	0.00234447	0.0412069
9	GO:0005528	MF	FK506 binding	9/3061	40/39862	0.002822	0.0485594
9	GO:0005527	MF	macrolide binding	9/3061	40/39862	0.002822	0.0485594
9	GO:0102483	MF	scopolin beta-glucosidase activity	9/3061	41/39862	0.00337316	0.0558311
9	GO:0009814	BP	defense response, incompatible interaction	9/3061	49/39862	0.0113824	0.136404
9	GO:0006857	BP	oligopeptide transport	9/3061	49/39862	0.0113824	0.136404
9	GO:0006829	BP	zinc ion transport	9/3061	54/39862	0.0342472	0.299187
9	GO:0005544	MF	calcium-dependent phospholipid binding	9/3061	55/39862	0.0356634	0.310091
8	GO:0010598	CC	NAD(P)H dehydrogenase complex (plastoquinone)	8/3061	8/39862	1.19885e-09	1.36152e-07
8	GO:0009538	CC	photosystem I reaction center	8/3061	9/39862	1.00549e-08	8.24726e-07
8	GO:0016984	MF	ribulose-bisphosphate carboxylase activity	8/3061	16/39862	8.79292e-06	0.000350861
8	GO:0050664	MF	oxidoreductase activity, acting on NAD(P)H, oxygen as acceptor	8/3061	18/39862	2.59932e-05	0.000892474
8	GO:0008300	BP	isoprenoid catabolic process	8/3061	24/39862	0.000287659	0.00705482
8	GO:0046417	BP	chorismate metabolic process	8/3061	26/39862	0.000531911	0.0118777
8	GO:0019632	BP	shikimate metabolic process	8/3061	27/39862	0.000705319	0.0148762
8	GO:0016109	BP	tetraterpenoid biosynthetic process	8/3061	27/39862	0.000705319	0.0148762
8	GO:0016117	BP	carotenoid biosynthetic process	8/3061	27/39862	0.000705319	0.0148762
8	GO:0016628	MF	oxidoreductase activity, acting on the CH-CH group of donors, NAD or NADP as acceptor	8/3061	40/39862	0.0100111	0.123375
8	GO:0016638	MF	oxidoreductase activity, acting on the CH-NH2 group of donors	8/3061	43/39862	0.0153972	0.169645
8	GO:1905393	BP	plant organ formation	8/3061	45/39862	0.0199907	0.206212
7	GO:0009573	CC	chloroplast ribulose bisphosphate carboxylase complex	7/3061	8/39862	1.16768e-07	7.4309e-06
7	GO:0048492	CC	ribulose bisphosphate carboxylase complex	7/3061	8/39862	1.16768e-07	7.4309e-06
7	GO:0009423	BP	chorismate biosynthetic process	7/3061	16/39862	9.61226e-05	0.00271868
7	GO:0016872	MF	intramolecular lyase activity	7/3061	20/39862	0.000495228	0.011114
7	GO:0016106	BP	sesquiterpenoid biosynthetic process	7/3061	27/39862	0.0035248	0.0578224
7	GO:0030091	BP	protein repair	7/3061	32/39862	0.00953857	0.119345
7	GO:0009295	CC	nucleoid	7/3061	33/39862	0.0113214	0.136337
7	GO:0016846	MF	carbon-sulfur lyase activity	7/3061	41/39862	0.0349825	0.304529
7	GO:0009611	BP	response to wounding	7/3061	42/39862	0.0392966	0.33575
7	GO:0031669	BP	cellular response to nutrient levels	7/3061	43/39862	0.0439437	0.36821
6	GO:0033587	BP	shikimate biosynthetic process	6/3061	10/39862	3.26806e-05	0.00109162
6	GO:0016119	BP	carotene metabolic process	6/3061	14/39862	0.000356919	0.00847194
6	GO:0016987	MF	sigma factor activity	6/3061	15/39862	0.000556254	0.0121559
6	GO:0010206	BP	photosystem II repair	6/3061	20/39862	0.00308513	0.0521154
6	GO:0016115	BP	terpenoid catabolic process	6/3061	20/39862	0.00308513	0.0521154
6	GO:0030203	BP	glycosaminoglycan metabolic process	6/3061	22/39862	0.00520083	0.0788338
6	GO:0006023	BP	aminoglycan biosynthetic process	6/3061	22/39862	0.00520083	0.0788338
6	GO:0006024	BP	glycosaminoglycan biosynthetic process	6/3061	22/39862	0.00520083	0.0788338
6	GO:0006826	BP	iron ion transport	6/3061	26/39862	0.0123255	0.145213
6	GO:0042285	MF	xylosyltransferase activity	6/3061	26/39862	0.0123255	0.145213
6	GO:0006415	BP	translational termination	6/3061	28/39862	0.0176892	0.18708
6	GO:0006012	BP	galactose metabolic process	6/3061	31/39862	0.0284238	0.269006
6	GO:0010143	BP	cutin biosynthetic process	6/3061	31/39862	0.0284238	0.269006
6	GO:0090599	MF	alpha-glucosidase activity	6/3061	31/39862	0.0284238	0.269006
6	GO:0006536	BP	glutamate metabolic process	6/3061	34/39862	0.0427405	0.360171
5	GO:0010258	BP	NADH dehydrogenase complex (plastoquinone) assembly	5/3061	5/39862	2.66202e-06	0.000114918
5	GO:0046246	BP	terpene biosynthetic process	5/3061	7/39862	4.89932e-05	0.0015032
5	GO:0032544	BP	plastid translation	5/3061	7/39862	4.89932e-05	0.0015032
5	GO:1901334	BP	lactone metabolic process	5/3061	8/39862	0.000122333	0.00328387
5	GO:1901601	BP	strigolactone biosynthetic process	5/3061	8/39862	0.000122333	0.00328387
5	GO:1901600	BP	strigolactone metabolic process	5/3061	8/39862	0.000122333	0.00328387
5	GO:1901336	BP	lactone biosynthetic process	5/3061	8/39862	0.000122333	0.00328387
5	GO:0010346	BP	shoot axis formation	5/3061	11/39862	0.000829226	0.0168632
5	GO:0016123	BP	xanthophyll biosynthetic process	5/3061	11/39862	0.000829226	0.0168632
5	GO:0001763	BP	morphogenesis of a branching structure	5/3061	11/39862	0.000829226	0.0168632
5	GO:0010257	BP	NADH dehydrogenase complex assembly	5/3061	11/39862	0.000829226	0.0168632
5	GO:0010223	BP	secondary shoot formation	5/3061	11/39862	0.000829226	0.0168632
5	GO:0009773	BP	photosynthetic electron transport in photosystem I	5/3061	12/39862	0.00133179	0.0253383
5	GO:0051920	MF	peroxiredoxin activity	5/3061	13/39862	0.00202782	0.0360708
5	GO:0009817	BP	defense response to fungus, incompatible interaction	5/3061	14/39862	0.0029561	0.0503971
5	GO:0042447	BP	hormone catabolic process	5/3061	15/39862	0.00415603	0.0654154
5	GO:0042372	BP	phylloquinone biosynthetic process	5/3061	15/39862	0.00415603	0.0654154
5	GO:0042374	BP	phylloquinone metabolic process	5/3061	15/39862	0.00415603	0.0654154
5	GO:0010207	BP	photosystem II assembly	5/3061	16/39862	0.0056668	0.0788338
5	GO:0033897	MF	ribonuclease T2 activity	5/3061	16/39862	0.0056668	0.0788338
5	GO:0009646	BP	response to absence of light	5/3061	17/39862	0.00752667	0.09664
5	GO:0016892	MF	endoribonuclease activity, producing 3'-phosphomonoesters	5/3061	18/39862	0.00977227	0.121242
5	GO:0042026	BP	protein refolding	5/3061	19/39862	0.012438	0.145213
5	GO:0010417	BP	glucuronoxylan biosynthetic process	5/3061	19/39862	0.012438	0.145213
5	GO:0010413	BP	glucuronoxylan metabolic process	5/3061	19/39862	0.012438	0.145213
5	GO:0004124	MF	cysteine synthase activity	5/3061	19/39862	0.012438	0.145213
5	GO:0016894	MF	endonuclease activity, active with either ribo- or deoxyribonucleic acids and producing 3'-phosphomonoesters	5/3061	20/39862	0.0155557	0.170627
5	GO:0046164	BP	alcohol catabolic process	5/3061	21/39862	0.0191538	0.198586
5	GO:0009772	BP	photosynthetic electron transport in photosystem II	5/3061	21/39862	0.0191538	0.198586
5	GO:0090447	MF	glycerol-3-phosphate 2-O-acyltransferase activity	5/3061	22/39862	0.0232576	0.231697
5	GO:0006353	BP	DNA-templated transcription, termination	5/3061	23/39862	0.0278886	0.266331
5	GO:0009881	MF	photoreceptor activity	5/3061	24/39862	0.0330646	0.291268
5	GO:1902644	BP	tertiary alcohol metabolic process	5/3061	25/39862	0.0387992	0.332655
5	GO:0009687	BP	abscisic acid metabolic process	5/3061	25/39862	0.0387992	0.332655
5	GO:0043288	BP	apocarotenoid metabolic process	5/3061	25/39862	0.0387992	0.332655
5	GO:0006535	BP	cysteine biosynthetic process from serine	5/3061	26/39862	0.0451025	0.374659
4	GO:0009344	CC	nitrite reductase complex [NAD(P)H]	4/3061	4/39862	3.47081e-05	0.0011287
4	GO:0003871	MF	5-methyltetrahydropteroyltriglutamate-homocysteine S-methyltransferase activity	4/3061	4/39862	3.47081e-05	0.0011287
4	GO:0004067	MF	asparaginase activity	4/3061	4/39862	3.47081e-05	0.0011287
4	GO:0042085	MF	5-methyltetrahydropteroyltri-L-glutamate-dependent methyltransferase activity	4/3061	4/39862	3.47081e-05	0.0011287
4	GO:0047746	MF	chlorophyllase activity	4/3061	6/39862	0.000458774	0.010485
4	GO:0010028	BP	xanthophyll cycle	4/3061	7/39862	0.00100515	0.0198928
4	GO:0008172	MF	S-methyltransferase activity	4/3061	7/39862	0.00100515	0.0198928
4	GO:0090322	BP	regulation of superoxide metabolic process	4/3061	9/39862	0.00319212	0.0531924
4	GO:0070125	BP	mitochondrial translational elongation	4/3061	10/39862	0.0049983	0.0767099
4	GO:0034755	BP	iron ion transmembrane transport	4/3061	10/39862	0.0049983	0.0767099
4	GO:0043891	MF	glyceraldehyde-3-phosphate dehydrogenase (NAD(P)+) (phosphorylating) activity	4/3061	10/39862	0.0049983	0.0767099
4	GO:0000229	CC	cytoplasmic chromosome	4/3061	12/39862	0.0104051	0.126324
4	GO:0009508	CC	plastid chromosome	4/3061	12/39862	0.0104051	0.126324
4	GO:0009638	BP	phototropism	4/3061	13/39862	0.0141283	0.159853
4	GO:0046398	BP	UDP-glucuronate metabolic process	4/3061	15/39862	0.0238484	0.236308
4	GO:0006065	BP	UDP-glucuronate biosynthetic process	4/3061	15/39862	0.0238484	0.236308
4	GO:0008131	MF	primary amine oxidase activity	4/3061	15/39862	0.0238484	0.236308
4	GO:0000314	CC	organellar small ribosomal subunit	4/3061	18/39862	0.0445169	0.371141
4	GO:0005381	MF	iron ion transmembrane transporter activity	4/3061	18/39862	0.0445169	0.371141
4	GO:0003979	MF	UDP-glucose 6-dehydrogenase activity	4/3061	18/39862	0.0445169	0.371141
3	GO:0010400	BP	rhamnogalacturonan I side chain metabolic process	3/3061	3/39862	0.000452397	0.0104037
3	GO:0010395	BP	rhamnogalacturonan I metabolic process	3/3061	3/39862	0.000452397	0.0104037
3	GO:0080183	BP	response to photooxidative stress	3/3061	4/39862	0.00170546	0.0313958
3	GO:0016120	BP	carotene biosynthetic process	3/3061	4/39862	0.00170546	0.0313958
3	GO:0010236	BP	plastoquinone biosynthetic process	3/3061	4/39862	0.00170546	0.0313958
3	GO:0016710	MF	trans-cinnamate 4-monooxygenase activity	3/3061	4/39862	0.00170546	0.0313958
3	GO:0016630	MF	protochlorophyllide reductase activity	3/3061	5/39862	0.00401932	0.0648851
3	GO:0048830	BP	adventitious root development	3/3061	6/39862	0.00757987	0.09664
3	GO:0016107	BP	sesquiterpenoid catabolic process	3/3061	6/39862	0.00757987	0.09664
3	GO:0043290	BP	apocarotenoid catabolic process	3/3061	6/39862	0.00757987	0.09664
3	GO:0046345	BP	abscisic acid catabolic process	3/3061	6/39862	0.00757987	0.09664
3	GO:0009234	BP	menaquinone biosynthetic process	3/3061	6/39862	0.00757987	0.09664
3	GO:0009233	BP	menaquinone metabolic process	3/3061	6/39862	0.00757987	0.09664
3	GO:0010295	MF	(+)-abscisic acid 8'-hydroxylase activity	3/3061	6/39862	0.00757987	0.09664
3	GO:0010196	BP	nonphotochemical quenching	3/3061	7/39862	0.0125109	0.145213
3	GO:0048564	BP	photosystem I assembly	3/3061	7/39862	0.0125109	0.145213
3	GO:1990066	BP	energy quenching	3/3061	7/39862	0.0125109	0.145213
3	GO:0016851	MF	magnesium chelatase activity	3/3061	7/39862	0.0125109	0.145213
3	GO:0005093	MF	Rab GDP-dissociation inhibitor activity	3/3061	7/39862	0.0125109	0.145213
3	GO:0047274	MF	galactinol-sucrose galactosyltransferase activity	3/3061	7/39862	0.0125109	0.145213
3	GO:0051002	MF	ligase activity, forming nitrogen-metal bonds	3/3061	7/39862	0.0125109	0.145213
3	GO:0051003	MF	ligase activity, forming nitrogen-metal bonds, forming coordination complexes	3/3061	7/39862	0.0125109	0.145213
3	GO:0045038	BP	protein import into chloroplast thylakoid membrane	3/3061	8/39862	0.0188847	0.196902
3	GO:0080022	BP	primary root development	3/3061	8/39862	0.0188847	0.196902
3	GO:0009514	CC	glyoxysome	3/3061	8/39862	0.0188847	0.196902
3	GO:0008661	MF	1-deoxy-D-xylulose-5-phosphate synthase activity	3/3061	8/39862	0.0188847	0.196902
3	GO:0045549	MF	9-cis-epoxycarotenoid dioxygenase activity	3/3061	8/39862	0.0188847	0.196902
3	GO:0010436	MF	carotenoid dioxygenase activity	3/3061	8/39862	0.0188847	0.196902
3	GO:0052315	BP	phytoalexin biosynthetic process	3/3061	9/39862	0.0267309	0.256937
3	GO:0009986	CC	cell surface	3/3061	9/39862	0.0267309	0.256937
3	GO:0008429	MF	phosphatidylethanolamine binding	3/3061	9/39862	0.0267309	0.256937
3	GO:0009399	BP	nitrogen fixation	3/3061	10/39862	0.0360449	0.311573
3	GO:0046857	MF	oxidoreductase activity, acting on other nitrogenous compounds as donors, with NAD or NADP as acceptor	3/3061	10/39862	0.0360449	0.311573
3	GO:0016559	BP	peroxisome fission	3/3061	11/39862	0.046794	0.385529
3	GO:0004028	MF	3-chloroallyl aldehyde dehydrogenase activity	3/3061	11/39862	0.046794	0.385529
3	GO:0016639	MF	oxidoreductase activity, acting on the CH-NH2 group of donors, NAD or NADP as acceptor	3/3061	11/39862	0.046794	0.385529
2	GO:1902373	BP	negative regulation of mRNA catabolic process	2/3061	2/39862	0.00589491	0.0788338
2	GO:0006642	BP	triglyceride mobilization	2/3061	2/39862	0.00589491	0.0788338
2	GO:0050667	BP	homocysteine metabolic process	2/3061	2/39862	0.00589491	0.0788338
2	GO:1903726	BP	negative regulation of phospholipid metabolic process	2/3061	2/39862	0.00589491	0.0788338
2	GO:0010323	BP	negative regulation of isopentenyl diphosphate biosynthetic process, methylerythritol 4-phosphate pathway	2/3061	2/39862	0.00589491	0.0788338
2	GO:0018023	BP	peptidyl-lysine trimethylation	2/3061	2/39862	0.00589491	0.0788338
2	GO:0052317	BP	camalexin metabolic process	2/3061	2/39862	0.00589491	0.0788338
2	GO:0090391	BP	granum assembly	2/3061	2/39862	0.00589491	0.0788338
2	GO:0048255	BP	mRNA stabilization	2/3061	2/39862	0.00589491	0.0788338
2	GO:0010120	BP	camalexin biosynthetic process	2/3061	2/39862	0.00589491	0.0788338
2	GO:0010677	BP	negative regulation of cellular carbohydrate metabolic process	2/3061	2/39862	0.00589491	0.0788338
2	GO:0009080	BP	pyruvate family amino acid catabolic process	2/3061	2/39862	0.00589491	0.0788338
2	GO:0006849	BP	plasma membrane pyruvate transport	2/3061	2/39862	0.00589491	0.0788338
2	GO:0071072	BP	negative regulation of phospholipid biosynthetic process	2/3061	2/39862	0.00589491	0.0788338
2	GO:0043489	BP	RNA stabilization	2/3061	2/39862	0.00589491	0.0788338
2	GO:0043488	BP	regulation of mRNA stability	2/3061	2/39862	0.00589491	0.0788338
2	GO:0043487	BP	regulation of RNA stability	2/3061	2/39862	0.00589491	0.0788338
2	GO:0080136	BP	priming of cellular response to stress	2/3061	2/39862	0.00589491	0.0788338
2	GO:1902369	BP	negative regulation of RNA catabolic process	2/3061	2/39862	0.00589491	0.0788338
2	GO:0042853	BP	L-alanine catabolic process	2/3061	2/39862	0.00589491	0.0788338
2	GO:0042851	BP	L-alanine metabolic process	2/3061	2/39862	0.00589491	0.0788338
2	GO:0006524	BP	alanine catabolic process	2/3061	2/39862	0.00589491	0.0788338
2	GO:0000169	BP	activation of MAPK activity involved in osmosensory signaling pathway	2/3061	2/39862	0.00589491	0.0788338
2	GO:0045827	BP	negative regulation of isoprenoid metabolic process	2/3061	2/39862	0.00589491	0.0788338
2	GO:0048439	BP	flower morphogenesis	2/3061	2/39862	0.00589491	0.0788338
2	GO:0009512	CC	cytochrome b6f complex	2/3061	2/39862	0.00589491	0.0788338
2	GO:0000312	CC	plastid small ribosomal subunit	2/3061	2/39862	0.00589491	0.0788338
2	GO:0046406	MF	magnesium protoporphyrin IX methyltransferase activity	2/3061	2/39862	0.00589491	0.0788338
2	GO:0047259	MF	glucomannan 4-beta-mannosyltransferase activity	2/3061	2/39862	0.00589491	0.0788338
2	GO:0008935	MF	1,4-dihydroxy-2-naphthoyl-CoA synthase activity	2/3061	2/39862	0.00589491	0.0788338
2	GO:0080124	MF	pheophytinase activity	2/3061	2/39862	0.00589491	0.0788338
2	GO:0004021	MF	L-alanine:2-oxoglutarate aminotransferase activity	2/3061	2/39862	0.00589491	0.0788338
2	GO:0047635	MF	alanine-oxo-acid transaminase activity	2/3061	2/39862	0.00589491	0.0788338
2	GO:0004506	MF	squalene monooxygenase activity	2/3061	2/39862	0.00589491	0.0788338
2	GO:0004107	MF	chorismate synthase activity	2/3061	2/39862	0.00589491	0.0788338
2	GO:0033855	MF	nicotianamine aminotransferase activity	2/3061	2/39862	0.00589491	0.0788338
2	GO:0008705	MF	methionine synthase activity	2/3061	2/39862	0.00589491	0.0788338
2	GO:0042084	MF	5-methyltetrahydrofolate-dependent methyltransferase activity	2/3061	2/39862	0.00589491	0.0788338
2	GO:0004474	MF	malate synthase activity	2/3061	2/39862	0.00589491	0.0788338
2	GO:0008942	MF	nitrite reductase [NAD(P)H] activity	2/3061	2/39862	0.00589491	0.0788338
2	GO:0032441	MF	pheophorbide a oxygenase activity	2/3061	2/39862	0.00589491	0.0788338
2	GO:0008909	MF	isochorismate synthase activity	2/3061	2/39862	0.00589491	0.0788338
2	GO:0003866	MF	3-phosphoshikimate 1-carboxyvinyltransferase activity	2/3061	2/39862	0.00589491	0.0788338
2	GO:0003730	MF	mRNA 3'-UTR binding	2/3061	2/39862	0.00589491	0.0788338
2	GO:0016174	MF	NAD(P)H oxidase activity	2/3061	2/39862	0.00589491	0.0788338
2	GO:0050486	MF	intramolecular transferase activity, transferring hydroxy groups	2/3061	2/39862	0.00589491	0.0788338
2	GO:0016708	MF	oxidoreductase activity, acting on paired donors, with incorporation or reduction of molecular oxygen, NAD(P)H as one donor, and incorporation of two atoms of oxygen into one donor	2/3061	2/39862	0.00589491	0.0788338
2	GO:0019133	MF	choline monooxygenase activity	2/3061	2/39862	0.00589491	0.0788338
2	GO:0008466	MF	glycogenin glucosyltransferase activity	2/3061	2/39862	0.00589491	0.0788338
2	GO:0047100	MF	glyceraldehyde-3-phosphate dehydrogenase (NADP+) (phosphorylating) activity	2/3061	2/39862	0.00589491	0.0788338
2	GO:0046422	MF	violaxanthin de-epoxidase activity	2/3061	2/39862	0.00589491	0.0788338
2	GO:0052865	BP	1-deoxy-D-xylulose 5-phosphate biosynthetic process	2/3061	3/39862	0.0167799	0.179077
2	GO:0052863	BP	1-deoxy-D-xylulose 5-phosphate metabolic process	2/3061	3/39862	0.0167799	0.179077
2	GO:0051504	BP	diterpene phytoalexin precursor biosynthetic process pathway	2/3061	3/39862	0.0167799	0.179077
2	GO:0006076	BP	(1->3)-beta-D-glucan catabolic process	2/3061	3/39862	0.0167799	0.179077
2	GO:0036068	BP	light-independent chlorophyll biosynthetic process	2/3061	3/39862	0.0167799	0.179077
2	GO:0045912	BP	negative regulation of carbohydrate metabolic process	2/3061	3/39862	0.0167799	0.179077
2	GO:0009852	BP	auxin catabolic process	2/3061	3/39862	0.0167799	0.179077
2	GO:0052861	MF	glucan endo-1,3-beta-glucanase activity, C-3 substituted reducing group	2/3061	3/39862	0.0167799	0.179077
2	GO:0032454	MF	histone demethylase activity (H3-K9 specific)	2/3061	3/39862	0.0167799	0.179077
2	GO:0047216	MF	inositol 3-alpha-galactosyltransferase activity	2/3061	3/39862	0.0167799	0.179077
2	GO:0048529	MF	magnesium-protoporphyrin IX monomethyl ester (oxidative) cyclase activity	2/3061	3/39862	0.0167799	0.179077
2	GO:0046554	MF	malate dehydrogenase (NADP+) activity	2/3061	3/39862	0.0167799	0.179077
2	GO:0052736	MF	beta-glucanase activity	2/3061	3/39862	0.0167799	0.179077
2	GO:0051498	MF	syn-copalyl diphosphate synthase activity	2/3061	3/39862	0.0167799	0.179077
2	GO:0090071	BP	negative regulation of ribosome biogenesis	2/3061	4/39862	0.0318544	0.282632
2	GO:1903725	BP	regulation of phospholipid metabolic process	2/3061	4/39862	0.0318544	0.282632
2	GO:0042549	BP	photosystem II stabilization	2/3061	4/39862	0.0318544	0.282632
2	GO:0010322	BP	regulation of isopentenyl diphosphate biosynthetic process, methylerythritol 4-phosphate pathway	2/3061	4/39862	0.0318544	0.282632
2	GO:0006522	BP	alanine metabolic process	2/3061	4/39862	0.0318544	0.282632
2	GO:0009700	BP	indole phytoalexin biosynthetic process	2/3061	4/39862	0.0318544	0.282632
2	GO:0019544	BP	arginine catabolic process to glutamate	2/3061	4/39862	0.0318544	0.282632
2	GO:0046217	BP	indole phytoalexin metabolic process	2/3061	4/39862	0.0318544	0.282632
2	GO:0032504	BP	multicellular organism reproduction	2/3061	4/39862	0.0318544	0.282632
2	GO:0071071	BP	regulation of phospholipid biosynthetic process	2/3061	4/39862	0.0318544	0.282632
2	GO:0009649	BP	entrainment of circadian clock	2/3061	4/39862	0.0318544	0.282632
2	GO:0050829	BP	defense response to Gram-negative bacterium	2/3061	4/39862	0.0318544	0.282632
2	GO:0010154	BP	fruit development	2/3061	4/39862	0.0318544	0.282632
2	GO:0010338	BP	leaf formation	2/3061	4/39862	0.0318544	0.282632
2	GO:0060359	BP	response to ammonium ion	2/3061	4/39862	0.0318544	0.282632
2	GO:0009078	BP	pyruvate family amino acid metabolic process	2/3061	4/39862	0.0318544	0.282632
2	GO:0002184	BP	cytoplasmic translational termination	2/3061	4/39862	0.0318544	0.282632
2	GO:0009921	CC	auxin efflux carrier complex	2/3061	4/39862	0.0318544	0.282632
2	GO:0080085	CC	signal recognition particle, chloroplast targeting	2/3061	4/39862	0.0318544	0.282632
2	GO:0008974	MF	phosphoribulokinase activity	2/3061	4/39862	0.0318544	0.282632
2	GO:0016713	MF	oxidoreductase activity, acting on paired donors, with incorporation or reduction of molecular oxygen, reduced iron-sulfur protein as one donor, and incorporation of one atom of oxygen	2/3061	4/39862	0.0318544	0.282632
2	GO:0030785	MF	[ribulose-bisphosphate carboxylase]-lysine N-methyltransferase activity	2/3061	4/39862	0.0318544	0.282632
2	GO:0098809	MF	nitrite reductase activity	2/3061	4/39862	0.0318544	0.282632
2	GO:0019187	MF	beta-1,4-mannosyltransferase activity	2/3061	4/39862	0.0318544	0.282632
2	GO:0050242	MF	pyruvate, phosphate dikinase activity	2/3061	4/39862	0.0318544	0.282632
2	GO:0004654	MF	polyribonucleotide nucleotidyltransferase activity	2/3061	4/39862	0.0318544	0.282632
2	GO:0051753	MF	mannan synthase activity	2/3061	4/39862	0.0318544	0.282632
2	GO:0004512	MF	inositol-3-phosphate synthase activity	2/3061	4/39862	0.0318544	0.282632
