# Supplementary material for: Leaf Transcriptome Analysis of Broomcorn Millet Uncovers Key Genes and Pathways in Response to Sporisorium destruens
Source: Int J Mol Sci. 2021 Sep 2;22(17):9542. doi: 10.3390/ijms22179542 (PMC8430493; doi:10.3390/ijms22179542)
Supplement: Supplementary file 1 [file ijms-22-09542-s001.zip › Supplementary Materials file 4.xls]

## Sheet: R0 VS R1
Supplementary Materials file 4. Differently expressed genes(DEGs) enriched in KEGG pathway of R0 vs R1.
Num	Pathway id	Description	Database	Ratio_in_study	Ratio_in_pop	Pvalue	Padjust	First Category	Second Category
17	map04075	Plant hormone signal transduction	KEGG PATHWAY	17/197	601/22802	1.98552e-05	0.00127073	Environmental Information Processing	Signal transduction
13	map04626	Plant-pathogen interaction	KEGG PATHWAY	13/197	535/22802	0.000807819	0.0129251	Organismal Systems	Environmental adaptation
13	map00940	Phenylpropanoid biosynthesis	KEGG PATHWAY	13/197	593/22802	0.00202488	0.0259185	Metabolism	Biosynthesis of other secondary metabolites
8	map04144	Endocytosis	KEGG PATHWAY	8/197	401/22802	0.0236848	0.189478	Cellular Processes	Transport and catabolism
8	map04016	MAPK signaling pathway - plant	KEGG PATHWAY	8/197	411/22802	0.0268996	0.191286	Environmental Information Processing	Signal transduction
7	map00592	alpha-Linolenic acid metabolism	KEGG PATHWAY	7/197	98/22802	2.30033e-05	0.000736107	Metabolism	Lipid metabolism
7	map00500	Starch and sucrose metabolism	KEGG PATHWAY	7/197	373/22802	0.0438526	0.23388	Metabolism	Carbohydrate metabolism
6	map00564	Glycerophospholipid metabolism	KEGG PATHWAY	6/197	269/22802	0.0297816	0.190603	Metabolism	Lipid metabolism
5	map00460	Cyanoamino acid metabolism	KEGG PATHWAY	5/197	170/22802	0.0162412	0.148491	Metabolism	Metabolism of other amino acids
5	map04141	Protein processing in endoplasmic reticulum	KEGG PATHWAY	5/197	542/22802	0.50424	0.73344	Genetic Information Processing	Folding, sorting and degradation
4	map00591	Linoleic acid metabolism	KEGG PATHWAY	4/197	30/22802	0.000124199	0.00264959	Metabolism	Lipid metabolism
4	map00520	Amino sugar and nucleotide sugar metabolism	KEGG PATHWAY	4/197	341/22802	0.34053	0.70303	Metabolism	Carbohydrate metabolism
3	map00909	Sesquiterpenoid and triterpenoid biosynthesis	KEGG PATHWAY	3/197	36/22802	0.00367643	0.0392153	Metabolism	Metabolism of terpenoids and polyketides
3	map00902	Monoterpenoid biosynthesis	KEGG PATHWAY	3/197	81/22802	0.0331518	0.192883	Metabolism	Metabolism of terpenoids and polyketides
3	map00860	Porphyrin and chlorophyll metabolism	KEGG PATHWAY	3/197	106/22802	0.064266	0.293787	Metabolism	Metabolism of cofactors and vitamins
3	map00941	Flavonoid biosynthesis	KEGG PATHWAY	3/197	110/22802	0.0701574	0.299338	Metabolism	Biosynthesis of other secondary metabolites
3	map00052	Galactose metabolism	KEGG PATHWAY	3/197	145/22802	0.130874	0.440838	Metabolism	Carbohydrate metabolism
3	map00270	Cysteine and methionine metabolism	KEGG PATHWAY	3/197	233/22802	0.326867	0.697315	Metabolism	Amino acid metabolism
3	map00010	Glycolysis / Gluconeogenesis	KEGG PATHWAY	3/197	319/22802	0.522068	0.742497	Metabolism	Carbohydrate metabolism
2	map00450	Selenocompound metabolism	KEGG PATHWAY	2/197	47/22802	0.0623146	0.30678	Metabolism	Metabolism of other amino acids
2	map00908	Zeatin biosynthesis	KEGG PATHWAY	2/197	65/22802	0.108599	0.408842	Metabolism	Metabolism of terpenoids and polyketides
2	map00904	Diterpenoid biosynthesis	KEGG PATHWAY	2/197	65/22802	0.108599	0.408842	Metabolism	Metabolism of terpenoids and polyketides
2	map00906	Carotenoid biosynthesis	KEGG PATHWAY	2/197	81/22802	0.155089	0.472652	Metabolism	Metabolism of terpenoids and polyketides
2	map00945	Stilbenoid, diarylheptanoid and gingerol biosynthesis	KEGG PATHWAY	2/197	114/22802	0.258642	0.636658	Metabolism	Biosynthesis of other secondary metabolites
2	map00062	Fatty acid elongation	KEGG PATHWAY	2/197	111/22802	0.249047	0.63756	Metabolism	Lipid metabolism
2	map00330	Arginine and proline metabolism	KEGG PATHWAY	2/197	121/22802	0.281039	0.642376	Metabolism	Amino acid metabolism
2	map04712	Circadian rhythm - plant	KEGG PATHWAY	2/197	107/22802	0.236274	0.657457	Organismal Systems	Environmental adaptation
2	map00240	Pyrimidine metabolism	KEGG PATHWAY	2/197	158/22802	0.397029	0.70583	Metabolism	Nucleotide metabolism
2	map00040	Pentose and glucuronate interconversions	KEGG PATHWAY	2/197	151/22802	0.375614	0.728464	Metabolism	Carbohydrate metabolism
2	map00900	Terpenoid backbone biosynthesis	KEGG PATHWAY	2/197	157/22802	0.39399	0.741628	Metabolism	Metabolism of terpenoids and polyketides
2	map00620	Pyruvate metabolism	KEGG PATHWAY	2/197	193/22802	0.498372	0.741763	Metabolism	Carbohydrate metabolism
2	map00561	Glycerolipid metabolism	KEGG PATHWAY	2/197	190/22802	0.490108	0.746831	Metabolism	Lipid metabolism
2	map00710	Carbon fixation in photosynthetic organisms	KEGG PATHWAY	2/197	180/22802	0.461958	0.758085	Metabolism	Energy metabolism
2	map00260	Glycine, serine and threonine metabolism	KEGG PATHWAY	2/197	177/22802	0.453338	0.763517	Metabolism	Amino acid metabolism
2	map00230	Purine metabolism	KEGG PATHWAY	2/197	239/22802	0.613939	0.785842	Metabolism	Nucleotide metabolism
2	map03018	RNA degradation	KEGG PATHWAY	2/197	268/22802	0.67576	0.8009	Genetic Information Processing	Folding, sorting and degradation
2	map04120	Ubiquitin mediated proteolysis	KEGG PATHWAY	2/197	326/22802	0.775237	0.840935	Genetic Information Processing	Folding, sorting and degradation
1	map00402	Benzoxazinoid biosynthesis	KEGG PATHWAY	1/197	11/22802	0.0910539	0.364216	Metabolism	Biosynthesis of other secondary metabolites
1	map00440	Phosphonate and phosphinate metabolism	KEGG PATHWAY	1/197	17/22802	0.137192	0.439015	Metabolism	Metabolism of other amino acids
1	map00750	Vitamin B6 metabolism	KEGG PATHWAY	1/197	26/22802	0.202066	0.587829	Metabolism	Metabolism of cofactors and vitamins
1	map00430	Taurine and hypotaurine metabolism	KEGG PATHWAY	1/197	35/22802	0.262085	0.62124	Metabolism	Metabolism of other amino acids
1	map00670	One carbon pool by folate	KEGG PATHWAY	1/197	39/22802	0.287298	0.634037	Metabolism	Metabolism of cofactors and vitamins
1	map00590	Arachidonic acid metabolism	KEGG PATHWAY	1/197	32/22802	0.242596	0.646922	Metabolism	Lipid metabolism
1	map00790	Folate biosynthesis	KEGG PATHWAY	1/197	62/22802	0.416497	0.720428	Metabolism	Metabolism of cofactors and vitamins
1	map00730	Thiamine metabolism	KEGG PATHWAY	1/197	58/22802	0.395834	0.723811	Metabolism	Metabolism of cofactors and vitamins
1	map00650	Butanoate metabolism	KEGG PATHWAY	1/197	52/22802	0.363467	0.726933	Metabolism	Carbohydrate metabolism
1	map00073	Cutin, suberine and wax biosynthesis	KEGG PATHWAY	1/197	76/22802	0.483435	0.773496	Metabolism	Lipid metabolism
1	map00360	Phenylalanine metabolism	KEGG PATHWAY	1/197	76/22802	0.483435	0.773496	Metabolism	Amino acid metabolism
1	map00100	Steroid biosynthesis	KEGG PATHWAY	1/197	94/22802	0.558389	0.776889	Metabolism	Lipid metabolism
1	map00410	beta-Alanine metabolism	KEGG PATHWAY	1/197	106/22802	0.602241	0.786601	Metabolism	Metabolism of other amino acids
1	map00250	Alanine, aspartate and glutamate metabolism	KEGG PATHWAY	1/197	123/22802	0.657048	0.793417	Metabolism	Amino acid metabolism
1	map00053	Ascorbate and aldarate metabolism	KEGG PATHWAY	1/197	105/22802	0.598759	0.798345	Metabolism	Carbohydrate metabolism
1	map00061	Fatty acid biosynthesis	KEGG PATHWAY	1/197	117/22802	0.638621	0.801406	Metabolism	Lipid metabolism
1	map00071	Fatty acid degradation	KEGG PATHWAY	1/197	117/22802	0.638621	0.801406	Metabolism	Lipid metabolism
1	map03060	Protein export	KEGG PATHWAY	1/197	139/22802	0.701744	0.801993	Genetic Information Processing	Folding, sorting and degradation
1	map00350	Tyrosine metabolism	KEGG PATHWAY	1/197	137/22802	0.69649	0.810461	Metabolism	Amino acid metabolism
1	map00510	N-Glycan biosynthesis	KEGG PATHWAY	1/197	104/22802	0.595246	0.810547	Metabolism	Glycan biosynthesis and metabolism
1	map00380	Tryptophan metabolism	KEGG PATHWAY	1/197	148/22802	0.724286	0.813233	Metabolism	Amino acid metabolism
1	map00630	Glyoxylate and dicarboxylate metabolism	KEGG PATHWAY	1/197	171/22802	0.774486	0.854605	Metabolism	Carbohydrate metabolism
1	map04145	Phagosome	KEGG PATHWAY	1/197	187/22802	0.803935	0.85753	Cellular Processes	Transport and catabolism
1	map00195	Photosynthesis	KEGG PATHWAY	1/197	205/22802	0.832513	0.873457	Metabolism	Energy metabolism
1	map00480	Glutathione metabolism	KEGG PATHWAY	1/197	261/22802	0.89749	0.926442	Metabolism	Metabolism of other amino acids
1	map00190	Oxidative phosphorylation	KEGG PATHWAY	1/197	381/22802	0.964349	0.979656	Metabolism	Energy metabolism
1	map03040	Spliceosome	KEGG PATHWAY	1/197	446/22802	0.979928	0.979928	Genetic Information Processing	Transcription

## Sheet: SO VS S1
Supplementary Materials file 4. Differently expressed genes(DEGs) enriched in KEGG pathway of S0 vs S1.
Num	Pathway id	Description	Database	Ratio_in_study	Ratio_in_pop	Pvalue	Padjust	First Category	Second Category
71	map00940	Phenylpropanoid biosynthesis	KEGG PATHWAY	71/1286	593/22802	1.6722e-09	9.53154e-08	Metabolism	Biosynthesis of other secondary metabolites
64	map04075	Plant hormone signal transduction	KEGG PATHWAY	64/1286	601/22802	7.90694e-07	1.50232e-05	Environmental Information Processing	Signal transduction
56	map04626	Plant-pathogen interaction	KEGG PATHWAY	56/1286	535/22802	6.41977e-06	6.65322e-05	Organismal Systems	Environmental adaptation
48	map04016	MAPK signaling pathway - plant	KEGG PATHWAY	48/1286	411/22802	1.49736e-06	2.43855e-05	Environmental Information Processing	Signal transduction
46	map00520	Amino sugar and nucleotide sugar metabolism	KEGG PATHWAY	46/1286	341/22802	3.78144e-08	1.43695e-06	Metabolism	Carbohydrate metabolism
32	map00195	Photosynthesis	KEGG PATHWAY	32/1286	205/22802	1.63028e-07	4.6463e-06	Metabolism	Energy metabolism
32	map00270	Cysteine and methionine metabolism	KEGG PATHWAY	32/1286	233/22802	2.93815e-06	4.18686e-05	Metabolism	Amino acid metabolism
31	map00500	Starch and sucrose metabolism	KEGG PATHWAY	31/1286	373/22802	0.0203724	0.0774153	Metabolism	Carbohydrate metabolism
27	map00710	Carbon fixation in photosynthetic organisms	KEGG PATHWAY	27/1286	180/22802	3.225e-06	3.6765e-05	Metabolism	Energy metabolism
23	map00010	Glycolysis / Gluconeogenesis	KEGG PATHWAY	23/1286	319/22802	0.136287	0.361319	Metabolism	Carbohydrate metabolism
22	map00906	Carotenoid biosynthesis	KEGG PATHWAY	22/1286	81/22802	4.26561e-10	4.86279e-08	Metabolism	Metabolism of terpenoids and polyketides
22	map00630	Glyoxylate and dicarboxylate metabolism	KEGG PATHWAY	22/1286	171/22802	0.000258403	0.00210414	Metabolism	Carbohydrate metabolism
20	map00592	alpha-Linolenic acid metabolism	KEGG PATHWAY	20/1286	98/22802	4.61564e-07	1.05237e-05	Metabolism	Lipid metabolism
20	map00941	Flavonoid biosynthesis	KEGG PATHWAY	20/1286	110/22802	3.10661e-06	3.93504e-05	Metabolism	Biosynthesis of other secondary metabolites
20	map00561	Glycerolipid metabolism	KEGG PATHWAY	20/1286	190/22802	0.00542914	0.0294725	Metabolism	Lipid metabolism
20	map00564	Glycerophospholipid metabolism	KEGG PATHWAY	20/1286	269/22802	0.126703	0.352295	Metabolism	Lipid metabolism
19	map04146	Peroxisome	KEGG PATHWAY	19/1286	229/22802	0.0599622	0.207142	Cellular Processes	Transport and catabolism
19	map00480	Glutathione metabolism	KEGG PATHWAY	19/1286	261/22802	0.153652	0.398098	Metabolism	Metabolism of other amino acids
19	map04141	Protein processing in endoplasmic reticulum	KEGG PATHWAY	19/1286	542/22802	0.99207	1	Genetic Information Processing	Folding, sorting and degradation
18	map00860	Porphyrin and chlorophyll metabolism	KEGG PATHWAY	18/1286	106/22802	2.5198e-05	0.000239381	Metabolism	Metabolism of cofactors and vitamins
18	map00945	Stilbenoid, diarylheptanoid and gingerol biosynthesis	KEGG PATHWAY	18/1286	114/22802	6.82441e-05	0.000598449	Metabolism	Biosynthesis of other secondary metabolites
17	map04144	Endocytosis	KEGG PATHWAY	17/1286	401/22802	0.913961	1	Cellular Processes	Transport and catabolism
16	map00051	Fructose and mannose metabolism	KEGG PATHWAY	16/1286	149/22802	0.0100499	0.0440648	Metabolism	Carbohydrate metabolism
16	map00260	Glycine, serine and threonine metabolism	KEGG PATHWAY	16/1286	177/22802	0.0425751	0.151674	Metabolism	Amino acid metabolism
15	map00130	Ubiquinone and other terpenoid-quinone biosynthesis	KEGG PATHWAY	15/1286	116/22802	0.00222226	0.0149022	Metabolism	Metabolism of cofactors and vitamins
15	map00030	Pentose phosphate pathway	KEGG PATHWAY	15/1286	132/22802	0.00755444	0.0374437	Metabolism	Carbohydrate metabolism
15	map04145	Phagosome	KEGG PATHWAY	15/1286	187/22802	0.107755	0.332003	Cellular Processes	Transport and catabolism
14	map00250	Alanine, aspartate and glutamate metabolism	KEGG PATHWAY	14/1286	123/22802	0.00951954	0.0434091	Metabolism	Amino acid metabolism
13	map00400	Phenylalanine, tyrosine and tryptophan biosynthesis	KEGG PATHWAY	13/1286	113/22802	0.0112046	0.0473085	Metabolism	Amino acid metabolism
13	map00330	Arginine and proline metabolism	KEGG PATHWAY	13/1286	121/22802	0.0190138	0.0747438	Metabolism	Amino acid metabolism
13	map00460	Cyanoamino acid metabolism	KEGG PATHWAY	13/1286	170/22802	0.164145	0.415835	Metabolism	Metabolism of other amino acids
12	map00902	Monoterpenoid biosynthesis	KEGG PATHWAY	12/1286	81/22802	0.0018833	0.0134185	Metabolism	Metabolism of terpenoids and polyketides
12	map00410	beta-Alanine metabolism	KEGG PATHWAY	12/1286	106/22802	0.01628	0.0662827	Metabolism	Metabolism of other amino acids
12	map00052	Galactose metabolism	KEGG PATHWAY	12/1286	145/22802	0.118141	0.345334	Metabolism	Carbohydrate metabolism
11	map00904	Diterpenoid biosynthesis	KEGG PATHWAY	11/1286	65/22802	0.000947913	0.00720414	Metabolism	Metabolism of terpenoids and polyketides
11	map00360	Phenylalanine metabolism	KEGG PATHWAY	11/1286	76/22802	0.00345093	0.0207056	Metabolism	Amino acid metabolism
10	map00053	Ascorbate and aldarate metabolism	KEGG PATHWAY	10/1286	105/22802	0.0722893	0.242382	Metabolism	Carbohydrate metabolism
10	map00071	Fatty acid degradation	KEGG PATHWAY	10/1286	117/22802	0.12442	0.354597	Metabolism	Lipid metabolism
10	map00620	Pyruvate metabolism	KEGG PATHWAY	10/1286	193/22802	0.653842	1	Metabolism	Carbohydrate metabolism
10	map00230	Purine metabolism	KEGG PATHWAY	10/1286	239/22802	0.872165	1	Metabolism	Nucleotide metabolism
9	map00600	Sphingolipid metabolism	KEGG PATHWAY	9/1286	74/22802	0.0229954	0.0845638	Metabolism	Lipid metabolism
9	map00280	Valine, leucine and isoleucine degradation	KEGG PATHWAY	9/1286	112/22802	0.180989	0.421077	Metabolism	Amino acid metabolism
9	map00350	Tyrosine metabolism	KEGG PATHWAY	9/1286	137/22802	0.368049	0.776992	Metabolism	Amino acid metabolism
9	map00380	Tryptophan metabolism	KEGG PATHWAY	9/1286	148/22802	0.457282	0.898795	Metabolism	Amino acid metabolism
9	map00040	Pentose and glucuronate interconversions	KEGG PATHWAY	9/1286	151/22802	0.481386	0.930135	Metabolism	Carbohydrate metabolism
8	map00450	Selenocompound metabolism	KEGG PATHWAY	8/1286	47/22802	0.00441103	0.0251429	Metabolism	Metabolism of other amino acids
8	map00562	Inositol phosphate metabolism	KEGG PATHWAY	8/1286	142/22802	0.552763	1	Metabolism	Carbohydrate metabolism
8	map04070	Phosphatidylinositol signaling system	KEGG PATHWAY	8/1286	170/22802	0.74892	1	Environmental Information Processing	Signal transduction
7	map00220	Arginine biosynthesis	KEGG PATHWAY	7/1286	80/22802	0.164471	0.407602	Metabolism	Amino acid metabolism
7	map00901	Indole alkaloid biosynthesis	KEGG PATHWAY	7/1286	81/22802	0.171904	0.408272	Metabolism	Biosynthesis of other secondary metabolites
7	map03010	Ribosome	KEGG PATHWAY	7/1286	777/22802	1	1	Genetic Information Processing	Translation
6	map00591	Linoleic acid metabolism	KEGG PATHWAY	6/1286	30/22802	0.00587401	0.0304381	Metabolism	Lipid metabolism
6	map00196	Photosynthesis - antenna proteins	KEGG PATHWAY	6/1286	32/22802	0.00814546	0.0386909	Metabolism	Energy metabolism
6	map00905	Brassinosteroid biosynthesis	KEGG PATHWAY	6/1286	53/22802	0.0767176	0.24988	Metabolism	Metabolism of terpenoids and polyketides
6	map04712	Circadian rhythm - plant	KEGG PATHWAY	6/1286	107/22802	0.565059	1	Organismal Systems	Environmental adaptation
6	map00062	Fatty acid elongation	KEGG PATHWAY	6/1286	111/22802	0.601249	1	Metabolism	Lipid metabolism
6	map02010	ABC transporters	KEGG PATHWAY	6/1286	118/22802	0.660431	1	Environmental Information Processing	Membrane transport
6	map00900	Terpenoid backbone biosynthesis	KEGG PATHWAY	6/1286	157/22802	0.883175	1	Metabolism	Metabolism of terpenoids and polyketides
6	map00190	Oxidative phosphorylation	KEGG PATHWAY	6/1286	381/22802	0.999986	1	Metabolism	Energy metabolism
5	map00650	Butanoate metabolism	KEGG PATHWAY	5/1286	52/22802	0.168148	0.407849	Metabolism	Carbohydrate metabolism
5	map00908	Zeatin biosynthesis	KEGG PATHWAY	5/1286	65/22802	0.304144	0.666778	Metabolism	Metabolism of terpenoids and polyketides
5	map01040	Biosynthesis of unsaturated fatty acids	KEGG PATHWAY	5/1286	89/22802	0.568443	0.996962	Metabolism	Lipid metabolism
5	map00950	Isoquinoline alkaloid biosynthesis	KEGG PATHWAY	5/1286	86/22802	0.537597	1	Metabolism	Biosynthesis of other secondary metabolites
5	map00510	N-Glycan biosynthesis	KEGG PATHWAY	5/1286	104/22802	0.704698	1	Metabolism	Glycan biosynthesis and metabolism
5	map00310	Lysine degradation	KEGG PATHWAY	5/1286	105/22802	0.712614	1	Metabolism	Amino acid metabolism
5	map00240	Pyrimidine metabolism	KEGG PATHWAY	5/1286	158/22802	0.947442	1	Metabolism	Nucleotide metabolism
5	map04120	Ubiquitin mediated proteolysis	KEGG PATHWAY	5/1286	326/22802	0.999959	1	Genetic Information Processing	Folding, sorting and degradation
5	map03040	Spliceosome	KEGG PATHWAY	5/1286	446/22802	1	1	Genetic Information Processing	Transcription
4	map00402	Benzoxazinoid biosynthesis	KEGG PATHWAY	4/1286	11/22802	0.00241313	0.0152832	Metabolism	Biosynthesis of other secondary metabolites
4	map00590	Arachidonic acid metabolism	KEGG PATHWAY	4/1286	32/22802	0.103633	0.328171	Metabolism	Lipid metabolism
4	map00430	Taurine and hypotaurine metabolism	KEGG PATHWAY	4/1286	35/22802	0.132631	0.359998	Metabolism	Metabolism of other amino acids
4	map00340	Histidine metabolism	KEGG PATHWAY	4/1286	40/22802	0.187155	0.426713	Metabolism	Amino acid metabolism
4	map00730	Thiamine metabolism	KEGG PATHWAY	4/1286	58/22802	0.415046	0.844914	Metabolism	Metabolism of cofactors and vitamins
4	map00073	Cutin, suberine and wax biosynthesis	KEGG PATHWAY	4/1286	76/22802	0.627512	1	Metabolism	Lipid metabolism
4	map00920	Sulfur metabolism	KEGG PATHWAY	4/1286	77/22802	0.637798	1	Metabolism	Energy metabolism
4	map00640	Propanoate metabolism	KEGG PATHWAY	4/1286	80/22802	0.667529	1	Metabolism	Carbohydrate metabolism
4	map00061	Fatty acid biosynthesis	KEGG PATHWAY	4/1286	117/22802	0.902037	1	Metabolism	Lipid metabolism
4	map03060	Protein export	KEGG PATHWAY	4/1286	139/22802	0.957526	1	Genetic Information Processing	Folding, sorting and degradation
3	map04933	AGE-RAGE signaling pathway in diabetic complications	KEGG PATHWAY	3/1286	32/22802	0.268979	0.601247	Human Diseases	Endocrine and metabolic diseases
3	map00909	Sesquiterpenoid and triterpenoid biosynthesis	KEGG PATHWAY	3/1286	36/22802	0.331699	0.713465	Metabolism	Metabolism of terpenoids and polyketides
3	map00670	One carbon pool by folate	KEGG PATHWAY	3/1286	39/22802	0.378704	0.784951	Metabolism	Metabolism of cofactors and vitamins
3	map00760	Nicotinate and nicotinamide metabolism	KEGG PATHWAY	3/1286	54/22802	0.593903	1	Metabolism	Metabolism of cofactors and vitamins
3	map00770	Pantothenate and CoA biosynthesis	KEGG PATHWAY	3/1286	75/22802	0.802521	1	Metabolism	Metabolism of cofactors and vitamins
3	map00020	Citrate cycle (TCA cycle)	KEGG PATHWAY	3/1286	135/22802	0.983878	1	Metabolism	Carbohydrate metabolism
3	map03030	DNA replication	KEGG PATHWAY	3/1286	200/22802	0.999265	1	Genetic Information Processing	Replication and repair
3	map03013	RNA transport	KEGG PATHWAY	3/1286	395/22802	1	1	Genetic Information Processing	Translation
2	map00261	Monobactam biosynthesis	KEGG PATHWAY	2/1286	27/22802	0.454889	0.909778	Metabolism	Biosynthesis of other secondary metabolites
2	map00300	Lysine biosynthesis	KEGG PATHWAY	2/1286	32/22802	0.545676	1	Metabolism	Amino acid metabolism
2	map00290	Valine, leucine and isoleucine biosynthesis	KEGG PATHWAY	2/1286	42/22802	0.693748	1	Metabolism	Amino acid metabolism
2	map00531	Glycosaminoglycan degradation	KEGG PATHWAY	2/1286	45/22802	0.729611	1	Metabolism	Glycan biosynthesis and metabolism
2	map00780	Biotin metabolism	KEGG PATHWAY	2/1286	51/22802	0.790689	1	Metabolism	Metabolism of cofactors and vitamins
2	map00960	Tropane, piperidine and pyridine alkaloid biosynthesis	KEGG PATHWAY	2/1286	57/22802	0.839256	1	Metabolism	Biosynthesis of other secondary metabolites
2	map00511	Other glycan degradation	KEGG PATHWAY	2/1286	59/22802	0.853025	1	Metabolism	Glycan biosynthesis and metabolism
2	map00565	Ether lipid metabolism	KEGG PATHWAY	2/1286	67/22802	0.897965	1	Metabolism	Lipid metabolism
2	map00513	Various types of N-glycan biosynthesis	KEGG PATHWAY	2/1286	90/22802	0.965905	1	Metabolism	Glycan biosynthesis and metabolism
2	map03410	Base excision repair	KEGG PATHWAY	2/1286	115/22802	0.990196	1	Genetic Information Processing	Replication and repair
2	map03018	RNA degradation	KEGG PATHWAY	2/1286	268/22802	0.999997	1	Genetic Information Processing	Folding, sorting and degradation
1	map00965	Betalain biosynthesis	KEGG PATHWAY	1/1286	2/22802	0.109619	0.328856	Metabolism	Biosynthesis of other secondary metabolites
1	map00903	Limonene and pinene degradation	KEGG PATHWAY	1/1286	14/22802	0.556456	1	Metabolism	Metabolism of terpenoids and polyketides
1	map00440	Phosphonate and phosphinate metabolism	KEGG PATHWAY	1/1286	17/22802	0.627393	1	Metabolism	Metabolism of other amino acids
1	map00966	Glucosinolate biosynthesis	KEGG PATHWAY	1/1286	22/22802	0.721333	1	Metabolism	Biosynthesis of other secondary metabolites
1	map00750	Vitamin B6 metabolism	KEGG PATHWAY	1/1286	26/22802	0.779132	1	Metabolism	Metabolism of cofactors and vitamins
1	map00603	Glycosphingolipid biosynthesis - globo and isoglobo series	KEGG PATHWAY	1/1286	31/22802	0.834836	1	Metabolism	Glycan biosynthesis and metabolism
1	map00740	Riboflavin metabolism	KEGG PATHWAY	1/1286	41/22802	0.907658	1	Metabolism	Metabolism of cofactors and vitamins
1	map00790	Folate biosynthesis	KEGG PATHWAY	1/1286	62/22802	0.97279	1	Metabolism	Metabolism of cofactors and vitamins
1	map04130	SNARE interactions in vesicular transport	KEGG PATHWAY	1/1286	84/22802	0.992444	1	Genetic Information Processing	Folding, sorting and degradation
1	map00910	Nitrogen metabolism	KEGG PATHWAY	1/1286	88/22802	0.994016	1	Metabolism	Energy metabolism
1	map00100	Steroid biosynthesis	KEGG PATHWAY	1/1286	94/22802	0.995782	1	Metabolism	Lipid metabolism
1	map03430	Mismatch repair	KEGG PATHWAY	1/1286	155/22802	0.99988	1	Genetic Information Processing	Replication and repair
1	map00970	Aminoacyl-tRNA biosynthesis	KEGG PATHWAY	1/1286	163/22802	0.999925	1	Genetic Information Processing	Translation
1	map03420	Nucleotide excision repair	KEGG PATHWAY	1/1286	205/22802	0.999994	1	Genetic Information Processing	Replication and repair
1	map03440	Homologous recombination	KEGG PATHWAY	1/1286	207/22802	0.999994	1	Genetic Information Processing	Replication and repair
1	map03008	Ribosome biogenesis in eukaryotes	KEGG PATHWAY	1/1286	220/22802	0.999997	1	Genetic Information Processing	Translation
1	map03015	mRNA surveillance pathway	KEGG PATHWAY	1/1286	270/22802	1	1	Genetic Information Processing	Translation

## Sheet: S1 VS S2
Supplementary Materials file 4. Differently expressed genes(DEGs) enriched in KEGG pathway of S1 vs S2.
Num	Pathway id	Description	Database	Ratio_in_study	Ratio_in_pop	Pvalue	Padjust	First Category	Second Category
88	map00940	Phenylpropanoid biosynthesis	KEGG PATHWAY	88/1561	593/22802	4.55468e-12	1.82187e-10	Metabolism	Biosynthesis of other secondary metabolites
64	map04626	Plant-pathogen interaction	KEGG PATHWAY	64/1561	535/22802	9.40798e-06	0.00012544	Organismal Systems	Environmental adaptation
56	map00195	Photosynthesis	KEGG PATHWAY	56/1561	205/22802	1.06119e-19	6.36713e-18	Metabolism	Energy metabolism
53	map03010	Ribosome	KEGG PATHWAY	53/1561	777/22802	0.53221	0.939195	Genetic Information Processing	Translation
49	map04016	MAPK signaling pathway - plant	KEGG PATHWAY	49/1561	411/22802	0.000109394	0.000937662	Environmental Information Processing	Signal transduction
46	map00500	Starch and sucrose metabolism	KEGG PATHWAY	46/1561	373/22802	7.88583e-05	0.000788583	Metabolism	Carbohydrate metabolism
46	map04075	Plant hormone signal transduction	KEGG PATHWAY	46/1561	601/22802	0.234485	0.530908	Environmental Information Processing	Signal transduction
44	map00520	Amino sugar and nucleotide sugar metabolism	KEGG PATHWAY	44/1561	341/22802	3.83709e-05	0.00046045	Metabolism	Carbohydrate metabolism
39	map00710	Carbon fixation in photosynthetic organisms	KEGG PATHWAY	39/1561	180/22802	9.49942e-11	2.27986e-09	Metabolism	Energy metabolism
31	map00010	Glycolysis / Gluconeogenesis	KEGG PATHWAY	31/1561	319/22802	0.0312528	0.138901	Metabolism	Carbohydrate metabolism
30	map00460	Cyanoamino acid metabolism	KEGG PATHWAY	30/1561	170/22802	1.51711e-06	2.60076e-05	Metabolism	Metabolism of other amino acids
29	map00860	Porphyrin and chlorophyll metabolism	KEGG PATHWAY	29/1561	106/22802	6.72576e-11	2.01773e-09	Metabolism	Metabolism of cofactors and vitamins
27	map00270	Cysteine and methionine metabolism	KEGG PATHWAY	27/1561	233/22802	0.00517584	0.031055	Metabolism	Amino acid metabolism
26	map00196	Photosynthesis - antenna proteins	KEGG PATHWAY	26/1561	32/22802	2.62331e-25	3.14797e-23	Metabolism	Energy metabolism
25	map00480	Glutathione metabolism	KEGG PATHWAY	25/1561	261/22802	0.0562327	0.192798	Metabolism	Metabolism of other amino acids
24	map00380	Tryptophan metabolism	KEGG PATHWAY	24/1561	148/22802	6.78173e-05	0.000739825	Metabolism	Amino acid metabolism
24	map00564	Glycerophospholipid metabolism	KEGG PATHWAY	24/1561	269/22802	0.111075	0.302932	Metabolism	Lipid metabolism
23	map00630	Glyoxylate and dicarboxylate metabolism	KEGG PATHWAY	23/1561	171/22802	0.00145272	0.0102545	Metabolism	Carbohydrate metabolism
22	map00620	Pyruvate metabolism	KEGG PATHWAY	22/1561	193/22802	0.0129786	0.0599011	Metabolism	Carbohydrate metabolism
21	map00250	Alanine, aspartate and glutamate metabolism	KEGG PATHWAY	21/1561	123/22802	8.87929e-05	0.000819627	Metabolism	Amino acid metabolism
21	map00052	Galactose metabolism	KEGG PATHWAY	21/1561	145/22802	0.0008901	0.00667575	Metabolism	Carbohydrate metabolism
20	map00130	Ubiquinone and other terpenoid-quinone biosynthesis	KEGG PATHWAY	20/1561	116/22802	0.000112574	0.000900595	Metabolism	Metabolism of cofactors and vitamins
20	map00561	Glycerolipid metabolism	KEGG PATHWAY	20/1561	190/22802	0.0365945	0.151426	Metabolism	Lipid metabolism
19	map00360	Phenylalanine metabolism	KEGG PATHWAY	19/1561	76/22802	5.93393e-07	1.18679e-05	Metabolism	Amino acid metabolism
19	map00906	Carotenoid biosynthesis	KEGG PATHWAY	19/1561	81/22802	1.69095e-06	2.53642e-05	Metabolism	Metabolism of terpenoids and polyketides
19	map00051	Fructose and mannose metabolism	KEGG PATHWAY	19/1561	149/22802	0.00644455	0.0351521	Metabolism	Carbohydrate metabolism
17	map00260	Glycine, serine and threonine metabolism	KEGG PATHWAY	17/1561	177/22802	0.0991572	0.290216	Metabolism	Amino acid metabolism
16	map00053	Ascorbate and aldarate metabolism	KEGG PATHWAY	16/1561	105/22802	0.00205065	0.0129515	Metabolism	Carbohydrate metabolism
16	map00900	Terpenoid backbone biosynthesis	KEGG PATHWAY	16/1561	157/22802	0.0718217	0.232935	Metabolism	Metabolism of terpenoids and polyketides
15	map00410	beta-Alanine metabolism	KEGG PATHWAY	15/1561	106/22802	0.00568215	0.0324694	Metabolism	Metabolism of other amino acids
15	map00062	Fatty acid elongation	KEGG PATHWAY	15/1561	111/22802	0.0086716	0.0452431	Metabolism	Lipid metabolism
15	map00400	Phenylalanine, tyrosine and tryptophan biosynthesis	KEGG PATHWAY	15/1561	113/22802	0.0101699	0.0488154	Metabolism	Amino acid metabolism
14	map00330	Arginine and proline metabolism	KEGG PATHWAY	14/1561	121/22802	0.0372065	0.148826	Metabolism	Amino acid metabolism
14	map00350	Tyrosine metabolism	KEGG PATHWAY	14/1561	137/22802	0.08636	0.272716	Metabolism	Amino acid metabolism
14	map03018	RNA degradation	KEGG PATHWAY	14/1561	268/22802	0.884285	1	Genetic Information Processing	Folding, sorting and degradation
13	map00941	Flavonoid biosynthesis	KEGG PATHWAY	13/1561	110/22802	0.0376481	0.145735	Metabolism	Biosynthesis of other secondary metabolites
13	map00945	Stilbenoid, diarylheptanoid and gingerol biosynthesis	KEGG PATHWAY	13/1561	114/22802	0.0480369	0.17468	Metabolism	Biosynthesis of other secondary metabolites
13	map00030	Pentose phosphate pathway	KEGG PATHWAY	13/1561	132/22802	0.118469	0.315918	Metabolism	Carbohydrate metabolism
12	map00901	Indole alkaloid biosynthesis	KEGG PATHWAY	12/1561	81/22802	0.0088383	0.0441915	Metabolism	Biosynthesis of other secondary metabolites
12	map02010	ABC transporters	KEGG PATHWAY	12/1561	118/22802	0.109337	0.305128	Environmental Information Processing	Membrane transport
12	map00562	Inositol phosphate metabolism	KEGG PATHWAY	12/1561	142/22802	0.266393	0.570843	Metabolism	Carbohydrate metabolism
11	map00280	Valine, leucine and isoleucine degradation	KEGG PATHWAY	11/1561	112/22802	0.144405	0.376708	Metabolism	Amino acid metabolism
11	map00040	Pentose and glucuronate interconversions	KEGG PATHWAY	11/1561	151/22802	0.460659	0.863736	Metabolism	Carbohydrate metabolism
11	map04141	Protein processing in endoplasmic reticulum	KEGG PATHWAY	11/1561	542/22802	1	1	Genetic Information Processing	Folding, sorting and degradation
10	map00220	Arginine biosynthesis	KEGG PATHWAY	10/1561	80/22802	0.0459871	0.172452	Metabolism	Amino acid metabolism
10	map00950	Isoquinoline alkaloid biosynthesis	KEGG PATHWAY	10/1561	86/22802	0.0688771	0.22959	Metabolism	Biosynthesis of other secondary metabolites
10	map00071	Fatty acid degradation	KEGG PATHWAY	10/1561	117/22802	0.279739	0.588924	Metabolism	Lipid metabolism
10	map00230	Purine metabolism	KEGG PATHWAY	10/1561	239/22802	0.969001	1	Metabolism	Nucleotide metabolism
10	map04144	Endocytosis	KEGG PATHWAY	10/1561	401/22802	0.999976	1	Cellular Processes	Transport and catabolism
9	map00904	Diterpenoid biosynthesis	KEGG PATHWAY	9/1561	65/22802	0.0322945	0.138405	Metabolism	Metabolism of terpenoids and polyketides
9	map00100	Steroid biosynthesis	KEGG PATHWAY	9/1561	94/22802	0.193745	0.464989	Metabolism	Lipid metabolism
9	map00592	alpha-Linolenic acid metabolism	KEGG PATHWAY	9/1561	98/22802	0.227629	0.525299	Metabolism	Lipid metabolism
9	map04712	Circadian rhythm - plant	KEGG PATHWAY	9/1561	107/22802	0.310568	0.642554	Organismal Systems	Environmental adaptation
9	map04146	Peroxisome	KEGG PATHWAY	9/1561	229/22802	0.977937	1	Cellular Processes	Transport and catabolism
9	map00190	Oxidative phosphorylation	KEGG PATHWAY	9/1561	381/22802	0.99998	1	Metabolism	Energy metabolism
8	map00902	Monoterpenoid biosynthesis	KEGG PATHWAY	8/1561	81/22802	0.18919	0.463323	Metabolism	Metabolism of terpenoids and polyketides
8	map00910	Nitrogen metabolism	KEGG PATHWAY	8/1561	88/22802	0.254172	0.554558	Metabolism	Energy metabolism
8	map04070	Phosphatidylinositol signaling system	KEGG PATHWAY	8/1561	170/22802	0.902462	1	Environmental Information Processing	Signal transduction
8	map04145	Phagosome	KEGG PATHWAY	8/1561	187/22802	0.946958	1	Cellular Processes	Transport and catabolism
7	map00960	Tropane, piperidine and pyridine alkaloid biosynthesis	KEGG PATHWAY	7/1561	57/22802	0.0930363	0.286265	Metabolism	Biosynthesis of other secondary metabolites
7	map00310	Lysine degradation	KEGG PATHWAY	7/1561	105/22802	0.584452	0.987806	Metabolism	Amino acid metabolism
7	map00240	Pyrimidine metabolism	KEGG PATHWAY	7/1561	158/22802	0.921675	1	Metabolism	Nucleotide metabolism
7	map04120	Ubiquitin mediated proteolysis	KEGG PATHWAY	7/1561	326/22802	0.999973	1	Genetic Information Processing	Folding, sorting and degradation
6	map00340	Histidine metabolism	KEGG PATHWAY	6/1561	40/22802	0.0530647	0.187287	Metabolism	Amino acid metabolism
6	map00450	Selenocompound metabolism	KEGG PATHWAY	6/1561	47/22802	0.0998343	0.285241	Metabolism	Metabolism of other amino acids
6	map00770	Pantothenate and CoA biosynthesis	KEGG PATHWAY	6/1561	75/22802	0.408409	0.790469	Metabolism	Metabolism of cofactors and vitamins
6	map03060	Protein export	KEGG PATHWAY	6/1561	139/22802	0.920346	1	Genetic Information Processing	Folding, sorting and degradation
6	map03430	Mismatch repair	KEGG PATHWAY	6/1561	155/22802	0.958557	1	Genetic Information Processing	Replication and repair
6	map03030	DNA replication	KEGG PATHWAY	6/1561	200/22802	0.994631	1	Genetic Information Processing	Replication and repair
5	map00903	Limonene and pinene degradation	KEGG PATHWAY	5/1561	14/22802	0.00177322	0.0118215	Metabolism	Metabolism of terpenoids and polyketides
5	map00909	Sesquiterpenoid and triterpenoid biosynthesis	KEGG PATHWAY	5/1561	36/22802	0.0967358	0.290208	Metabolism	Metabolism of terpenoids and polyketides
5	map00740	Riboflavin metabolism	KEGG PATHWAY	5/1561	41/22802	0.146434	0.366086	Metabolism	Metabolism of cofactors and vitamins
5	map00908	Zeatin biosynthesis	KEGG PATHWAY	5/1561	65/22802	0.461478	0.851959	Metabolism	Metabolism of terpenoids and polyketides
5	map00565	Ether lipid metabolism	KEGG PATHWAY	5/1561	67/22802	0.488329	0.88787	Metabolism	Lipid metabolism
5	map00073	Cutin, suberine and wax biosynthesis	KEGG PATHWAY	5/1561	76/22802	0.601876	1	Metabolism	Lipid metabolism
5	map00920	Sulfur metabolism	KEGG PATHWAY	5/1561	77/22802	0.613587	1	Metabolism	Energy metabolism
5	map03440	Homologous recombination	KEGG PATHWAY	5/1561	207/22802	0.998831	1	Genetic Information Processing	Replication and repair
5	map03013	RNA transport	KEGG PATHWAY	5/1561	395/22802	1	1	Genetic Information Processing	Translation
4	map00591	Linoleic acid metabolism	KEGG PATHWAY	4/1561	30/22802	0.146178	0.373219	Metabolism	Lipid metabolism
4	map00430	Taurine and hypotaurine metabolism	KEGG PATHWAY	4/1561	35/22802	0.215688	0.507501	Metabolism	Metabolism of other amino acids
4	map00531	Glycosaminoglycan degradation	KEGG PATHWAY	4/1561	45/22802	0.371394	0.742787	Metabolism	Glycan biosynthesis and metabolism
4	map00730	Thiamine metabolism	KEGG PATHWAY	4/1561	58/22802	0.567796	0.973364	Metabolism	Metabolism of cofactors and vitamins
4	map04130	SNARE interactions in vesicular transport	KEGG PATHWAY	4/1561	84/22802	0.835336	1	Genetic Information Processing	Folding, sorting and degradation
4	map03410	Base excision repair	KEGG PATHWAY	4/1561	115/22802	0.959325	1	Genetic Information Processing	Replication and repair
4	map00061	Fatty acid biosynthesis	KEGG PATHWAY	4/1561	117/22802	0.963079	1	Metabolism	Lipid metabolism
4	map00970	Aminoacyl-tRNA biosynthesis	KEGG PATHWAY	4/1561	163/22802	0.996591	1	Genetic Information Processing	Translation
4	map03420	Nucleotide excision repair	KEGG PATHWAY	4/1561	205/22802	0.999679	1	Genetic Information Processing	Replication and repair
4	map03008	Ribosome biogenesis in eukaryotes	KEGG PATHWAY	4/1561	220/22802	0.999866	1	Genetic Information Processing	Translation
4	map03015	mRNA surveillance pathway	KEGG PATHWAY	4/1561	270/22802	0.999993	1	Genetic Information Processing	Translation
3	map04933	AGE-RAGE signaling pathway in diabetic complications	KEGG PATHWAY	3/1561	32/22802	0.376555	0.740763	Human Diseases	Endocrine and metabolic diseases
3	map00670	One carbon pool by folate	KEGG PATHWAY	3/1561	39/22802	0.50497	0.904424	Metabolism	Metabolism of cofactors and vitamins
3	map00290	Valine, leucine and isoleucine biosynthesis	KEGG PATHWAY	3/1561	42/22802	0.555723	0.966475	Metabolism	Amino acid metabolism
3	map00650	Butanoate metabolism	KEGG PATHWAY	3/1561	52/22802	0.700353	1	Metabolism	Carbohydrate metabolism
3	map00905	Brassinosteroid biosynthesis	KEGG PATHWAY	3/1561	53/22802	0.712635	1	Metabolism	Metabolism of terpenoids and polyketides
3	map00511	Other glycan degradation	KEGG PATHWAY	3/1561	59/22802	0.778259	1	Metabolism	Glycan biosynthesis and metabolism
3	map00790	Folate biosynthesis	KEGG PATHWAY	3/1561	62/22802	0.806148	1	Metabolism	Metabolism of cofactors and vitamins
3	map00600	Sphingolipid metabolism	KEGG PATHWAY	3/1561	74/22802	0.889804	1	Metabolism	Lipid metabolism
3	map00640	Propanoate metabolism	KEGG PATHWAY	3/1561	80/22802	0.918069	1	Metabolism	Carbohydrate metabolism
3	map00020	Citrate cycle (TCA cycle)	KEGG PATHWAY	3/1561	135/22802	0.995919	1	Metabolism	Carbohydrate metabolism
2	map00944	Flavone and flavonol biosynthesis	KEGG PATHWAY	2/1561	14/22802	0.248225	0.551612	Metabolism	Biosynthesis of other secondary metabolites
2	map00966	Glucosinolate biosynthesis	KEGG PATHWAY	2/1561	22/22802	0.450265	0.857648	Metabolism	Biosynthesis of other secondary metabolites
2	map04122	Sulfur relay system	KEGG PATHWAY	2/1561	31/22802	0.63636	1	Genetic Information Processing	Folding, sorting and degradation
2	map00603	Glycosphingolipid biosynthesis - globo and isoglobo series	KEGG PATHWAY	2/1561	31/22802	0.63636	1	Metabolism	Glycan biosynthesis and metabolism
2	map00300	Lysine biosynthesis	KEGG PATHWAY	2/1561	32/22802	0.65368	1	Metabolism	Amino acid metabolism
2	map00780	Biotin metabolism	KEGG PATHWAY	2/1561	51/22802	0.872699	1	Metabolism	Metabolism of cofactors and vitamins
2	map01040	Biosynthesis of unsaturated fatty acids	KEGG PATHWAY	2/1561	89/22802	0.986434	1	Metabolism	Lipid metabolism
2	map00510	N-Glycan biosynthesis	KEGG PATHWAY	2/1561	104/22802	0.994654	1	Metabolism	Glycan biosynthesis and metabolism
2	map03040	Spliceosome	KEGG PATHWAY	2/1561	446/22802	1	1	Genetic Information Processing	Transcription
1	map00515	Mannose type O-glycan biosynthesis	KEGG PATHWAY	1/1561	6/22802	0.346582	0.704913	Metabolism	Glycan biosynthesis and metabolism
1	map00604	Glycosphingolipid biosynthesis - ganglio series	KEGG PATHWAY	1/1561	19/22802	0.740224	1	Metabolism	Glycan biosynthesis and metabolism
1	map00072	Synthesis and degradation of ketone bodies	KEGG PATHWAY	1/1561	21/22802	0.774603	1	Metabolism	Lipid metabolism
1	map03450	Non-homologous end-joining	KEGG PATHWAY	1/1561	25/22802	0.83032	1	Genetic Information Processing	Replication and repair
1	map00261	Monobactam biosynthesis	KEGG PATHWAY	1/1561	27/22802	0.852781	1	Metabolism	Biosynthesis of other secondary metabolites
1	map00590	Arachidonic acid metabolism	KEGG PATHWAY	1/1561	32/22802	0.896779	1	Metabolism	Lipid metabolism
1	map00760	Nicotinate and nicotinamide metabolism	KEGG PATHWAY	1/1561	54/22802	0.978378	1	Metabolism	Metabolism of cofactors and vitamins
1	map04136	Autophagy - other	KEGG PATHWAY	1/1561	89/22802	0.998207	1	Cellular Processes	Transport and catabolism
1	map00513	Various types of N-glycan biosynthesis	KEGG PATHWAY	1/1561	90/22802	0.998331	1	Metabolism	Glycan biosynthesis and metabolism
1	map03022	Basal transcription factors	KEGG PATHWAY	1/1561	109/22802	0.999569	1	Genetic Information Processing	Transcription
1	map03050	Proteasome	KEGG PATHWAY	1/1561	125/22802	0.999862	1	Genetic Information Processing	Folding, sorting and degradation
1	map03020	RNA polymerase	KEGG PATHWAY	1/1561	137/22802	0.999941	1	Genetic Information Processing	Transcription
