# Supplementary material for: Leaf Transcriptome Analysis of Broomcorn Millet Uncovers Key Genes and Pathways in Response to Sporisorium destruens
Source: Int J Mol Sci. 2021 Sep 2;22(17):9542. doi: 10.3390/ijms22179542 (PMC8430493; doi:10.3390/ijms22179542)
Supplement: Supplementary file 1 [file ijms-22-09542-s001.zip › Supplementary Materials file 5.xlsx]

## Sheet: R0 vs R1
Supplementary Materials file 5.Differently expressed genes(DEGs) involved in JAz family in R0 vs R1.
Family	Gene_id	FC(S1/S0)	Log2FC(S1/S0)	Pvalue	Padjust	Significant	Regulate	R0_1	R0_2	R1_1	R1_2	R1_3	R0	R1
JAZ	longmi016088	0.207	-2.27333	0.000823186	0.0377943	yes	down	27.64	12.84	2.19	2.48	8.5	20.24	4.39
	longmi016089	0.181	-2.46589	1.0383e-10	1.02625e-07	yes	down	22.52	42.59	5.11	5.96	7.11	32.555	6.06
	longmi016090	0.213	-2.23127	0.000170076	0.0117415	yes	down	9.77	8.2	0.99	1.59	3.36	8.985	1.98
	longmi034727	0.183	-2.44769	0.000110293	0.00877953	yes	down	11.62	7.47	0.7	1.8	2.26	9.545	1.58667
	longmi035892	0.013	-6.21695	0.000259713	0.0161558	yes	down	1.45	1.97	0	0	0	1.71	0
	longmi035893	0.401	-1.31859	3.8287e-05	0.00385928	yes	down	134.05	135.92	31.69	60.29	75.25	134.985	55.7433
	longmi035894	0.248	-2.01346	0.000138099	0.01009	yes	down	40	27.04	4.39	6.39	15.24	33.52	8.67333

## Sheet: S0 vs S1
Supplementary Materials file 5. Differently expressed genes(DEGs)involved in JAz,, IAA and GH3 family in S0 vs S1.
Family	Gene_id	FC(S1/S0)	Log2FC(S1/S0)	Pvalue	Padjust	Significant	Regulate	S0_1	S0_2	S0_3	S1_1	S1_2	S1_3	S0	S1
JAZ	longmi016088	3.779	1.91798	0.0120906	0.0464293	yes	up	5.12	1.64	0.44	11.42	8.85	5.96	2.4	8.74333
	longmi016089	2.414	1.27128	0.0152853	0.0559166	no	up	2.78	7.19	3.58	8.23	16.16	7.25	4.51667	10.5467
	longmi016090	7.928	2.98695	1.6186e-07	2.5795e-06	yes	up	0.87	1.06	0.71	8.56	7.42	4.2	0.88	6.72667
	longmi022689	3.011	1.59025	1.70372e-07	2.70033e-06	yes	up	70.6	50.83	62.37	280.01	136.3	115.26	61.2667	177.19
	longmi031778	6.755	2.75597	9.32117e-36	2.68965e-33	yes	up	30.31	36.48	23.14	212.45	182.29	179.71	29.9767	191.483
	longmi033799	2.004	1.0028	2.98652e-05	0.000280645	yes	up	123.85	78	81.65	215.76	223.17	143.43	94.5	194.12
	longmi034726	12.529	3.64721	4.97429e-07	7.11868e-06	yes	up	0.47	1.09	0.46	5.37	8.72	10.6	0.673333	8.23
	longmi034727	29.176	4.86673	6.18247e-11	1.84549e-09	yes	up	0.23	0.21	0.37	6.07	8.3	12.28	0.27	8.88333
	longmi034734	15.316	3.93696	0.175279	1	no	up	0	0	0	0.64	0	1.06	0	0.566667
	longmi035892	160.162	7.32339	4.26596e-08	7.62922e-07	yes	up	0	0	0	4.45	2.99	3.11	0	3.51667
	longmi035893	1.537	0.62032	0.0278431	0.0892692	no	up	17.56	20.71	13.68	15.89	34.63	27.17	17.3167	25.8967
	longmi035894	7.237	2.8554	3.23491e-10	8.50229e-09	yes	up	4.25	1.57	1.88	15.11	19.6	18.53	2.56667	17.7467
	longmi040178	24.666	4.62447	2.21338e-15	1.21366e-13	yes	up	1.16	0.38	0.48	24.31	19.22	6.27	0.673333	16.6
	longmi045253	6.23	2.63934	6.99657e-07	9.69787e-06	yes	up	0.51	1.2	0.85	4.36	6.65	2.71	0.853333	4.57333
	longmi052972	9.305	3.21798	0.122546	0.270671	no	up	0	0	1.07	0	6.36	3.22	0.356667	3.19333
	longmi052974	33.151	5.051	0.00158709	0.00874966	yes	up	0	0	0.28	1.11	2.46	5.78	0.0933333	3.11667
	longmi052975	15.592	3.96271	0.0223311	0.0753683	no	up	0.27	0	0	0.81	1.59	1.87	0.09	1.42333
	longmi054798	6.878	2.78189	4.47557e-13	1.84866e-11	yes	up	13.92	16.34	6.49	96.54	96.22	32.47	12.25	75.0767
IAA	longmi000432	2.467	1.30279	9.23723e-06	9.96093e-05	yes	up	17.2	23.02	15.02	55.01	42.61	27.44	18.4133	41.6867
	longmi013829	4.627	2.20999	1.98593e-15	1.09484e-13	yes	up	1.69	1.8	1.16	7.38	7.75	5.51	1.55	6.88
	longmi021417	3.812	1.93043	6.28863e-12	2.17014e-10	yes	up	8.44	7.65	7.1	36.9	26.96	19.83	7.73	27.8967
	longmi029325	4.31	2.10771	0.000104113	0.000839297	yes	up	2.97	2.56	2.57	18.77	8.64	6.13	2.7	11.18
	longmi061444	0.325	-1.62227	5.57681e-07	7.89485e-06	yes	down	25.92	14.22	17.49	8.45	5.08	4.92	19.21	6.15
GH3	longmi014676	5.355	2.42083	0.00109907	0.00641284	yes	up	0.07	0.32	0.21	1.09	1.55	0.51	0.2	1.05

## Sheet: S1 vs S2
Supplementary Materials file 5. Differently expressed genes(DEGs) enriched in KEGG pathway involved in JAz, IAA and GH3 family in S1 vs S2.
Family	Gene_id	FC(S2/S1)	Log2FC(S2/S1)	Pvalue	Padjust	Significant	Regulate	S1_1	S1_2	S1_3	S2_1	S2_2	S2_3	S1	S2
JAZ	longmi016088	4.645	2.21575	3.25346e-09	1.93742e-07	yes	up	11.42	8.85	5.96	28.47	43.45	50.03	8.74333	40.65
	longmi016089	4.037	2.01341	4.05816e-09	2.36217e-07	yes	up	8.23	16.16	7.25	41.45	40.27	47.16	10.5467	42.96
	longmi016090	2.234	1.15948	0.00909252	0.0486924	yes	up	8.56	7.42	4.2	18.95	8.51	18.02	6.72667	15.16
	longmi020163	2.045	1.0322	4.49198e-06	0.000101931	yes	up	190.93	200.56	125.04	330.95	428.25	315.28	172.177	358.16
	longmi034726	3.365	1.75045	5.50309e-06	0.000121074	yes	up	5.37	8.72	10.6	29.21	20.22	33.67	8.23	27.7
	longmi035893	6.213	2.63523	8.22783e-15	1.58022e-12	yes	up	15.89	34.63	27.17	104.5	196.6	201.38	25.8967	167.493
	longmi035894	2.944	1.55782	9.19088e-06	0.000185225	yes	up	15.11	19.6	18.53	30.6	59.94	66.53	17.7467	52.3567
	longmi040178	0.303	-1.72299	0.000179841	0.00217583	yes	down	24.31	19.22	6.27	5.75	4.94	4.2	16.6	4.96333
	longmi052972	6.846	2.77535	0.00280568	0.0195826	yes	up	0	6.36	3.22	28.66	8.25	27.45	3.19333	21.4533
IAA	longmi059663	0.412	-1.28099	0.00339364	0.0227266	yes	down	41.41	14.86	16.03	8.81	13.79	7.74	24.1	10.1133
	longmi049616	3.49	1.80331	1.65234e-11	1.73785e-09	yes	up	2.41	2.31	2.38	9.38	11.41	6.35	2.36667	9.04667
	longmi026655	0.221	-2.17687	0.00019567	0.00234098	yes	down	4.6	2.05	1.71	0.77	0.51	0.57	2.78667	0.616667
	longmi026654	0.142	-2.81535	5.83869e-05	0.000866453	yes	down	12.61	6.49	1.79	1.1	1.53	0.43	6.96333	1.02
	longmi024100	2.021	1.01493	3.71439e-05	0.000595532	yes	up	8.95	10.89	7.24	21.19	24.1	15.04	9.02667	20.11
	longmi009605	0.439	-1.18657	0.000866364	0.00777498	yes	down	76.66	28.32	36.5	25.61	19.83	19.11	47.16	21.5167
	longmi009237	0.029	-5.10193	0.00217308	0.0161045	yes	down	4.39	3.01	0.07	0.08	0.07	0	2.49	0.05
GH3	longmi021677	0.458	-1.12706	3.91362e-14	6.62084e-12	yes	down	26.94	22.25	26.29	12.1	12.09	11.17	25.16	11.7867
	longmi049324	0.01	-6.67256	0.00016281	0.00200827	yes	down	2.18	0.21	0.11	0	0	0	0.833333	0
