# Supplementary material for: Leaf Transcriptome Analysis of Broomcorn Millet Uncovers Key Genes and Pathways in Response to Sporisorium destruens
Source: Int J Mol Sci. 2021 Sep 2;22(17):9542. doi: 10.3390/ijms22179542 (PMC8430493; doi:10.3390/ijms22179542)
Supplement: Supplementary file 1 [file ijms-22-09542-s001.zip › Supplementary Materials file 6.xls]

## Sheet: R0 vs R1
Supplementary Materials file 6. The list of differently expressed genes(DEGs) involved in plant-pathogen interaction pathway in R0 vs R1.
Gene_id	FC(R1/R0)	Log2FC(R1/R0)	Pvalue	Padjust	Significant	Regulate	R0_1	R0_2	R1_1	R1_2	R1_3	R0	R1
longmi000712	0.108	-3.20984	1.57073e-09	9.98029e-07	yes	down	39.71	16.51	1.79	3.15	4.54	28.11	3.16
longmi015146	0.311	-1.68707	4.94327e-10	3.74237e-07	yes	down	213.91	140.55	38.21	40.85	66.92	177.23	48.66
longmi016403	0.357	-1.4867	1.11499e-07	3.63977e-05	yes	down	140.11	133.63	34.42	36.5	68.68	136.87	46.5333
longmi021148	0.261	-1.94052	4.54353e-05	0.00445366	yes	down	23.56	11.7	4.96	5.51	3.86	17.63	4.77667
longmi025232	0.465	-1.10467	5.62111e-05	0.00518161	yes	down	65.39	45.32	25.8	24.64	29.97	55.355	26.8033
longmi030726	0.206	-2.27856	0.000413624	0.0229978	yes	down	17.43	7.65	0.77	4.15	2.73	12.54	2.55
longmi036891	0.151	-2.73103	5.81712e-15	2.29983e-11	yes	down	272.42	128.34	18.19	26.14	38.37	200.38	27.5667
longmi046042	2.27	1.18273	0.000708839	0.0345506	yes	up	3.26	2.18	6.85	7.67	4.33	2.72	6.28333
longmi052628	0.207	-2.27443	1.68061e-06	0.000330383	yes	down	25.61	12.69	4.2	2.07	6.1	19.15	4.12333
longmi057752	0.319	-1.64687	3.73355e-08	1.41327e-05	yes	down	36.21	30.03	7.03	10.98	14.77	33.12	10.9267
longmi064965	21.993	4.45896	0.000113142	0.00888703	yes	up	0	0.16	0.52	1.72	3.62	0.08	1.95333
longmi065144	0.496	-1.01297	5.58833e-06	0.000825246	yes	down	59.39	39.18	16.61	28.36	26.75	49.285	23.9067
longmi065254	0.273	-1.87336	2.50732e-05	0.00273667	yes	down	30.91	13.46	4.59	5.13	9.25	22.185	6.32333

## Sheet: S0 vs S1
Supplementary Materials file 6. The list of DEGs involved in plant-pathogen interaction pathway in S0 vs S1.
Gene_id	FC(S1/S0)	Log2FC(S1/S0)	Pvalue	Padjust	Significant	Regulate	S0_1	S0_2	S0_3	S1_1	S1_2	S1_3	S0	S1
longmi000668	4.593	2.19934	8.02317e-06	8.79156e-05	yes	up	1.41	2.56	1.33	4.04	8.07	11.25	1.76667	7.78667
longmi000712	4.66	2.22031	7.61412e-07	1.04552e-05	yes	up	4.59	4.06	1.65	10.56	16.87	18.78	3.43333	15.4033
longmi005012	12.595	3.65475	1.20986e-05	0.000126867	yes	up	0.19	0.13	0	1.19	0.76	2.09	0.106667	1.34667
longmi015244	3.601	1.8486	0.0015077	0.00837208	yes	up	5.66	2.01	1.92	7.3	10.13	15.68	3.19667	11.0367
longmi016403	7.072	2.82219	2.4136e-23	2.86296e-21	yes	up	53.64	42.69	30.65	253.67	277.68	446.05	42.3267	325.8
longmi017946	10.861	3.44112	1.7015e-22	1.85596e-20	yes	up	1.55	1.15	0.68	5.71	9.01	11.77	1.12667	8.83
longmi018252	0.379	-1.40099	0.000357694	0.00245692	yes	down	12.72	8.21	5.67	3.23	3.57	2.73	8.86667	3.17667
longmi019029	62.966	5.97651	1.18393e-10	3.39701e-09	yes	up	0.07	0.42	0.3	4.85	15.45	27.43	0.263333	15.91
longmi021148	3.797	1.92502	0.00193299	0.0103074	yes	up	7.04	2.16	1.24	10.51	10.31	17.16	3.48	12.66
longmi021187	7.909	2.98348	0.00545993	0.0243872	yes	up	0.07	0.4	0	0.77	2.1	0.99	0.156667	1.28667
longmi029923	2.019	1.01339	1.07545e-10	3.10988e-09	yes	up	9.39	7.66	9.37	15.34	16.33	19.16	8.80667	16.9433
longmi036795	4.381	2.13123	0.000204821	0.00152009	yes	up	4.57	3.41	2.99	6.01	14.77	25.42	3.65667	15.4
longmi036891	2.944	1.55798	1.3257e-06	1.73432e-05	yes	up	31.94	25.12	16.28	48.74	85.72	100.22	24.4467	78.2267
longmi038613	154.996	7.27609	1.45374e-08	2.8395e-07	yes	up	0.22	0.04	0	4	11.94	21.97	0.0866667	12.6367
longmi040192	3.139	1.65049	8.42557e-07	1.14573e-05	yes	up	1.7	0.92	1.81	4.64	3.5	5.36	1.47667	4.5
longmi046564	0.236	-2.08146	6.72241e-14	3.04575e-12	yes	down	9.08	5.53	13.74	1.73	1.51	1.71	9.45	1.65
longmi050261	2.628	1.39403	2.2645e-16	1.38339e-14	yes	up	9.42	11.26	11.55	27.23	25.47	31.73	10.7433	28.1433
longmi052627	3.803	1.92729	0.00523266	0.0235765	yes	up	8.51	1.53	8.7	17.66	22.78	29.46	6.24667	23.3
longmi052628	4.816	2.26782	6.06842e-24	7.64396e-22	yes	up	8.23	5.8	4.85	28.81	29.31	29.13	6.29333	29.0833
longmi065143	0.217	-2.20375	1.44476e-08	2.82603e-07	yes	down	2.41	2.62	2.46	0.56	0.62	0.38	2.49667	0.52
longmi065254	2.762	1.46569	1.90938e-09	4.41392e-08	yes	up	7.96	5.91	4.87	15.03	17.42	17.23	6.24667	16.56
longmi006682	1.866	0.900306	0.00200307	0.0106168	no	up	6.21	5.22	4.8	8.32	11.83	6.7	5.41	8.95
longmi011245	1.414	0.499611	0.0554921	0.151687	no	up	7.58	5.85	4.54	7.96	9.76	6.65	5.99	8.12333
longmi015146	1.76	0.815626	0.00883132	0.0359959	no	up	80.16	43.37	29.45	68.93	95.84	116.76	50.9933	93.8433
longmi015394	0.7	-0.514503	0.0240709	0.0798621	no	down	63.72	57.14	36.77	31.61	39.5	34.8	52.5433	35.3033
longmi017442	0.604	-0.726479	4.1552e-05	0.000375185	no	down	11.86	9.99	12.26	7.83	8.95	5.18	11.37	7.32
longmi018247	1.71	0.774004	1.54026e-05	0.000156589	no	up	16.19	15.84	14.21	22.33	26.89	26.62	15.4133	25.28
longmi024643	0.722	-0.470673	0.266009	0.462345	no	down	34.46	13.84	17.14	11.21	14.48	19.67	21.8133	15.12
longmi024646	0.936	-0.0961039	0.811834	0.90385	no	down	13.19	13.56	6.43	8.26	9.09	12.38	11.06	9.91
longmi024932	1.421	0.506586	0.000282666	0.00200358	no	up	27.05	24.76	21	34.02	31.4	33.9	24.27	33.1067
longmi025232	1.934	0.951718	1.49439e-05	0.000152536	no	up	26.21	21.87	21.65	44.02	37.26	47.88	23.2433	43.0533
longmi026648	2.373	1.24648	0.0277847	0.08911	no	up	5.99	4.69	2.49	4.78	13.12	12.14	4.39	10.0133
longmi029084	1.302	0.380209	0.0289994	0.0921558	no	up	30.12	30.42	20.87	29.62	37.39	28.94	27.1367	31.9833
longmi029596	0.811	-0.302782	0.636784	0.792421	no	down	6.08	4.46	1.62	2.84	3.79	3	4.05333	3.21
longmi029662	0.572	-0.8069	5.79782e-06	6.54159e-05	no	down	40.99	28.98	30.9	17.61	20.2	17.51	33.6233	18.44
longmi030726	1.21	0.275539	0.580122	0.750871	no	up	4.75	4.81	2.27	3.24	5.03	5.88	3.94333	4.71667
longmi033556	1.162	0.216494	0.221175	0.409481	no	up	14.01	12.17	10.07	13.77	13.33	13.54	12.0833	13.5467
longmi039383	0.9	-0.151436	0.707676	0.840921	no	down	3.01	3.9	1.62	1.49	2.88	2.98	2.84333	2.45
longmi041739	0.57	-0.809765	9.88705e-13	3.8384e-11	no	down	156.47	162.88	176.48	84.78	90.89	95.68	165.277	90.45
longmi046273	1.409	0.495149	0.0144723	0.0535438	no	up	21.77	18.66	20.63	23.01	24.6	35.5	20.3533	27.7033
longmi046471	1.826	0.869046	0.00122408	0.00702242	no	up	13.82	12.63	9.5	30.18	32.09	20.03	11.9833	27.4333
longmi047050	1.879	0.909726	0.00498079	0.022691	no	up	2.54	1.61	1.84	4.25	6.6	2.81	1.99667	4.55333
longmi047698	1.099	0.136155	0.608347	0.772197	no	up	23.16	27.92	13.52	29.15	28.25	17.82	21.5333	25.0733
longmi047699	1.353	0.436375	0.633923	0.790262	no	up	3.1	3.28	14.79	4.35	7.99	13.58	7.05667	8.64
longmi053803	0.827	-0.273303	0.184321	0.361237	no	down	9.17	7.48	5.64	5.48	6.96	6.69	7.43	6.37667
longmi056799	0.801	-0.32068	0.728954	0.854531	no	down	2.52	1.94	0.5	1.73	0.6	1.4	1.65333	1.24333
longmi057752	1.294	0.37202	0.0923454	0.220724	no	up	17.07	12.26	12.55	13.47	20.74	17.72	13.96	17.31
longmi058704	0.389	-1.36143	0.0175767	0.0624435	no	down	79.83	48.26	20.42	15.12	26.82	16.22	49.5033	19.3867
longmi059191	0.688	-0.539339	0.879306	1	no	down	0.9	0	0	0.47	0	0	0.3	0.156667
longmi059192	1.02	0.0291213	0.903967	0.953486	no	up	22.99	27.1	18.14	19.29	29.69	18.17	22.7433	22.3833
longmi060574	1.27	0.345229	0.530683	0.71403	no	up	5.22	6.95	2.01	4.36	5.2	7.8	4.72667	5.78667
longmi061140	1.078	0.108835	0.851993	0.927346	no	up	3.86	2.65	0.86	1.35	4.29	2.01	2.45667	2.55
longmi061733	1.818	0.862699	7.29085e-05	0.000613644	no	up	9.47	9.55	10.54	16.34	21.86	13.5	9.85333	17.2333
longmi061807	0.801	-0.32068	0.728954	0.854531	no	down	2.52	1.94	0.5	1.73	0.6	1.4	1.65333	1.24333
longmi063699	1.617	0.692988	2.38568e-05	0.000229846	no	up	21.99	22.53	22.13	29.26	32.59	40.57	22.2167	34.14
longmi064106	1.081	0.112835	0.728734	0.854413	no	up	50.24	57.1	36.65	78.43	38.38	32.93	47.9967	49.9133

## Sheet: S1 vs S2
Supplementary Materials file 6. The list of DEGs involved in plant-pathogen interaction pathway in S1 vs S2.
Gene_id	FC(S2/S1)	Log2FC(S2/S1)	Pvalue	Padjust	Significant	Regulate	S1_1	S1_2	S1_3	S2_1	S2_2	S2_3	S1	S2
longmi001587	0.18	-2.47034	0.0087793	0.0475	yes	down	2.86	1.58	0.18	0.3	0.69	0.13	1.54	0.373333
longmi001978	4.437	2.14961	0.00473734	0.0295108	yes	up	0.29	0.24	0.24	0.37	1.91	1.21	0.256667	1.16333
longmi006513	2.051	1.03658	4.0198e-07	1.29192e-05	yes	up	13	14.71	15.62	28.99	37.82	23.97	14.4433	30.26
longmi007313	0.489	-1.03228	2.71541e-06	6.6886e-05	yes	down	41.59	42.95	28.3	16.6	21.7	17.99	37.6133	18.7633
longmi011245	2.013	1.00958	0.000584935	0.00568157	yes	up	7.96	9.76	6.65	11.58	22.71	15.75	8.12333	16.68
longmi012456	2.548	1.34945	5.69262e-09	3.1216e-07	yes	up	109.06	160.62	143.17	296.43	467.72	311.21	137.617	358.453
longmi014889	0.032	-4.98205	0.000192588	0.00230896	yes	down	6.36	1.1	0.1	0	0.1	0.15	2.52	0.0833333
longmi015146	2.424	1.27769	2.07337e-05	0.00036733	yes	up	68.93	95.84	116.76	151.32	307.19	248.01	93.8433	235.507
longmi015394	3.405	1.7678	1.21177e-06	3.34318e-05	yes	up	31.61	39.5	34.8	66.09	202.62	100.13	35.3033	122.947
longmi016086	0.434	-1.20534	0.000560846	0.00548377	yes	down	132.56	74.31	45.69	42.68	38.71	30.93	84.1867	37.44
longmi017587	21.168	4.40385	0.00101766	0.00883167	yes	up	0.21	0	0.42	1.65	10.96	1.29	0.21	4.63333
longmi017631	4.042	2.01491	1.18197e-05	0.000228886	yes	up	9.8	15.15	15.16	21.54	78.09	63.38	13.37	54.3367
longmi018252	6.169	2.62503	6.81488e-12	7.76311e-10	yes	up	3.23	3.57	2.73	11.9	25.29	25.33	3.17667	20.84
longmi018686	0.471	-1.08733	0.00370244	0.0243154	yes	down	1.75	1.78	1.23	0.55	0.92	0.82	1.58667	0.763333
longmi019565	3.124	1.64329	0.000120745	0.00156465	yes	up	5.5	6.84	3.07	11.42	20.46	16.71	5.13667	16.1967
longmi022922	0.093	-3.42456	0.00605143	0.0356521	yes	down	0.1	0.4	1.21	0.02	0.14	0	0.57	0.0533333
longmi023157	2.273	1.18481	1.18545e-10	1.00919e-08	yes	up	78.29	94.82	74.57	151.53	201.43	190.75	82.56	181.237
longmi024643	3.446	1.78485	0.000118396	0.00153799	yes	up	11.21	14.48	19.67	21.31	65.53	69.23	15.12	52.0233
longmi024646	3.333	1.73683	0.000813657	0.00739308	yes	up	8.26	9.09	12.38	11.13	53.24	35.81	9.91	33.3933
longmi025684	3.367	1.75165	0.00327359	0.0220696	yes	up	1.98	2.12	0.88	3.73	7.27	5.93	1.66	5.64333
longmi025966	8.351	3.06202	0.00119204	0.00998328	yes	up	4.47	12.97	8.31	13.52	145.82	53.44	8.58333	70.9267
longmi027685	0.054	-4.20216	1.32761e-05	0.000252902	yes	down	4.35	0.42	0.57	0.02	0.17	0.11	1.78	0.1
longmi029596	5.505	2.46085	6.80639e-06	0.000144858	yes	up	2.84	3.79	3	8.83	31.28	13.78	3.21	17.9633
longmi029662	3.547	1.8265	5.95464e-14	9.82293e-12	yes	up	17.61	20.2	17.51	47.39	72.15	79.18	18.44	66.24
longmi030270	6.057	2.59865	0.00235524	0.0171367	yes	up	2.1	5.18	3.73	7.08	48.03	13.48	3.67	22.8633
longmi030726	3.108	1.6362	0.000146611	0.0018358	yes	up	3.24	5.03	5.88	9.32	23.29	10.93	4.71667	14.5133
longmi031785	0.108	-3.20898	1.11256e-06	3.10611e-05	yes	down	5.22	1.59	1.31	0.55	0.32	0.22	2.70667	0.363333
longmi031897	12.749	3.67234	2.65557e-07	9.05445e-06	yes	up	0.62	2.62	0.61	7.3	26.09	16.14	1.28333	16.51
longmi033556	2.328	1.21911	0.000212768	0.00250467	yes	up	13.77	13.33	13.54	21.63	51.19	23.92	13.5467	32.2467
longmi035896	0.461	-1.11764	0.00422354	0.0269217	yes	down	86.88	39.44	26.37	27.44	24.67	20.04	50.8967	24.05
longmi036634	2.952	1.56179	0.000547056	0.00538202	yes	up	52.01	64.55	38.9	62.9	285.13	126.4	51.82	158.143
longmi036891	2.271	1.18306	5.86867e-05	0.000870253	yes	up	48.74	85.72	100.22	153.46	190.72	177.16	78.2267	173.78
longmi037605	0.451	-1.14969	0.00278169	0.0194699	yes	down	8.77	7.39	11.55	1.59	4.92	4.42	9.23667	3.64333
longmi038613	0.211	-2.24212	0.000145173	0.00182124	yes	down	4	11.94	21.97	1.2	4.43	2.51	12.6367	2.71333
longmi039383	5.998	2.58452	0.00167937	0.0131015	yes	up	1.49	2.88	2.98	4.42	32.89	10.73	2.45	16.0133
longmi046042	0.47	-1.08815	3.42993e-08	1.5287e-06	yes	down	9.68	10.18	8.92	5.07	4.33	5.63	9.59333	5.01
longmi046564	2.071	1.05017	0.000330499	0.00359489	yes	up	1.73	1.51	1.71	4.52	3.78	5.69	1.65	4.66333
longmi046709	4.036	2.01281	8.16746e-05	0.00114197	yes	up	2.23	4.75	2.99	6.48	22.47	12.34	3.32333	13.7633
longmi047050	0.202	-2.30465	7.76043e-07	2.2719e-05	yes	down	4.25	6.6	2.81	0.33	0.65	0.98	4.55333	0.653333
longmi047698	3.314	1.72869	0.000128302	0.00164329	yes	up	29.15	28.25	17.82	29.42	121.68	90.23	25.0733	80.4433
longmi047699	3.413	1.77084	0.00625076	0.0365933	yes	up	4.35	7.99	13.58	14.49	48.73	27.34	8.64	30.1867
longmi049100	7.292	2.86634	0.00164963	0.0129431	yes	up	7.95	19.09	7.7	18.24	171.35	70.28	11.58	86.6233
longmi051371	0.494	-1.01624	6.65205e-05	0.00096307	yes	down	92.95	54.7	60.26	31.18	43.08	30.94	69.3033	35.0667
longmi052778	0.009	-6.801	2.83057e-09	1.71805e-07	yes	down	4.28	4.49	1.93	0	0	0.11	3.56667	0.0366667
longmi053185	3.565	1.83383	4.54092e-10	3.38069e-08	yes	up	22.75	28.37	17.2	71.77	132.72	63.17	22.7733	89.22
longmi053381	0.34	-1.55796	1.84193e-06	4.79867e-05	yes	down	37.39	22.81	15.61	9.15	10.04	7.22	25.27	8.80333
longmi053803	2.798	1.4843	0.000315626	0.00346726	yes	up	5.48	6.96	6.69	6.95	28.09	16.76	6.37667	17.2667
longmi054646	4.315	2.10949	7.49395e-06	0.000157053	yes	up	16.93	34.77	20.35	44.76	179.57	92.41	24.0167	105.58
longmi054787	0.459	-1.12387	2.3474e-07	8.15051e-06	yes	down	16.34	18.97	12.49	8.16	8.34	5.86	15.9333	7.45333
longmi056799	4.413	2.14161	0.00187381	0.0143012	yes	up	1.73	0.6	1.4	3.11	6.65	6.99	1.24333	5.58333
longmi058704	9.803	3.2932	3.29536e-18	1.11026e-15	yes	up	15.12	26.82	16.22	101.2	310.76	150.97	19.3867	187.643
longmi058705	35.218	5.13826	5.29634e-09	2.95603e-07	yes	up	0	2.08	0	15.06	35.67	28.49	0.693333	26.4067
longmi059191	21.867	4.45067	0.00539109	0.0325768	yes	up	0.47	0	0	0.5	9.2	3.06	0.156667	4.25333
longmi059192	4.007	2.00242	1.64186e-06	4.35267e-05	yes	up	19.29	29.69	18.17	36.82	133.61	101.55	22.3833	90.66
longmi060574	4.571	2.19251	4.00284e-06	9.27913e-05	yes	up	4.36	5.2	7.8	12.19	40.32	27.68	5.78667	26.73
longmi061298	0.45	-1.15207	0.00348104	0.0231851	yes	down	2.81	1.51	2.8	1.26	0.89	1.09	2.37333	1.08
longmi061788	63.757	5.99452	0.00447026	0.0281871	yes	up	0	0	0	0.91	0.75	0	0	0.553333
longmi061807	4.413	2.14161	0.00187381	0.0143012	yes	up	1.73	0.6	1.4	3.11	6.65	6.99	1.24333	5.58333
longmi063088	0.35	-1.51515	2.45205e-05	0.000420318	yes	down	31.13	14.73	12.69	7.87	7.44	5.68	19.5167	6.99667
longmi063282	2.186	1.12809	5.04953e-07	1.57204e-05	yes	up	48.31	69.79	61.02	123.84	173.56	104.63	59.7067	134.01
longmi064106	0.429	-1.21987	0.000337792	0.0036582	yes	down	78.43	38.38	32.93	18.11	25.09	22.31	49.9133	21.8367
longmi064965	2.283	1.19106	0.0093942	0.0499366	yes	up	3.24	1.89	1.04	5.03	6.17	3.32	2.05667	4.84
longmi065254	2.185	1.12767	2.48855e-06	6.21059e-05	yes	up	15.03	17.42	17.23	49.82	33.54	27.95	16.56	37.1033
longmi065418	0.324	-1.62588	8.10577e-05	0.00113469	yes	down	10.19	7.78	4.11	2.21	3.3	1.79	7.36	2.43333
