# Supplementary material for: Leaf Transcriptome Analysis of Broomcorn Millet Uncovers Key Genes and Pathways in Response to Sporisorium destruens
Source: Int J Mol Sci. 2021 Sep 2;22(17):9542. doi: 10.3390/ijms22179542 (PMC8430493; doi:10.3390/ijms22179542)
Supplement: Supplementary file 1 [file ijms-22-09542-s001.zip › Supplementary Materials file 7.xls]

## Sheet: R0 VS R1
Supplementary Materials file 7.The express correlation of differently expressed genes (DEGs) in plant-pathogen interaction pathway of R0 vs R1.
gene id	connected gene id	cor (correlation coefficient)	p value	q value
longmi001587	longmi064965	1	0	0
longmi001587	longmi065143	1	0	0
longmi001978	longmi047050	-1	0	0
longmi006513	longmi054646	1	0	0
longmi007313	longmi021148	1	0	0
longmi007313	longmi052627	1	0	0
longmi011245	longmi047698	1	0	0
longmi011245	longmi047699	1	0	0
longmi011245	longmi018247	1	0	0
longmi011245	longmi024932	1	0	0
longmi011245	longmi029923	-1	0	0
longmi012456	longmi018252	1	0	0
longmi014889	longmi022922	1	0	0
longmi015146	longmi036891	1	0	0
longmi015146	longmi060574	1	0	0
longmi015146	longmi065254	1	0	0
longmi015146	longmi000712	1	0	0
longmi015146	longmi006682	1	0	0
longmi015146	longmi016403	1	0	0
longmi015146	longmi036795	1	0	0
longmi015146	longmi046471	1	0	0
longmi015146	longmi050261	1	0	0
longmi015146	longmi057752	1	0	0
longmi015394	longmi024643	1	0	0
longmi015394	longmi039383	1	0	0
longmi015394	longmi053185	1	0	0
longmi015394	longmi059192	1	0	0
longmi016086	longmi019029	-1	0	0
longmi017631	longmi053803	1	0	0
longmi017631	longmi056799	1	0	0
longmi017631	longmi058705	1	0	0
longmi017631	longmi061807	1	0	0
longmi017631	longmi064106	-1	0	0
longmi018686	longmi063088	1	0	0
longmi019565	longmi031897	1	0	0
longmi024643	longmi039383	1	0	0
longmi024643	longmi053185	1	0	0
longmi024643	longmi059192	1	0	0
longmi024646	longmi030726	1	0	0
longmi024646	longmi061298	1	0	0
longmi024646	longmi005012	1	0	0
longmi024646	longmi017946	1	0	0
longmi024646	longmi065144	1	0	0
longmi025684	longmi065418	-1	0	0
longmi025966	longmi030270	1	0	0
longmi025966	longmi049100	1	0	0
longmi025966	longmi058704	1	0	0
longmi025966	longmi026648	1	0	0
longmi025966	longmi061140	1	0	0
longmi029596	longmi051371	-1	0	0
longmi029662	longmi029084	1	0	0
longmi030270	longmi049100	1	0	0
longmi030270	longmi058704	1	0	0
longmi030270	longmi026648	1	0	0
longmi030270	longmi061140	1	0	0
longmi030726	longmi061298	1	0	0
longmi030726	longmi005012	1	0	0
longmi030726	longmi017946	1	0	0
longmi030726	longmi065144	1	0	0
longmi036891	longmi060574	1	0	0
longmi036891	longmi065254	1	0	0
longmi036891	longmi000712	1	0	0
longmi036891	longmi006682	1	0	0
longmi036891	longmi016403	1	0	0
longmi036891	longmi036795	1	0	0
longmi036891	longmi046471	1	0	0
longmi036891	longmi050261	1	0	0
longmi036891	longmi057752	1	0	0
longmi037605	longmi041739	-1	0	0
longmi039383	longmi053185	1	0	0
longmi039383	longmi059192	1	0	0
longmi047698	longmi047699	1	0	0
longmi047698	longmi018247	1	0	0
longmi047698	longmi024932	1	0	0
longmi047698	longmi029923	-1	0	0
longmi047699	longmi018247	1	0	0
longmi047699	longmi024932	1	0	0
longmi047699	longmi029923	-1	0	0
longmi049100	longmi058704	1	0	0
longmi049100	longmi026648	1	0	0
longmi049100	longmi061140	1	0	0
longmi053185	longmi059192	1	0	0
longmi053803	longmi056799	1	0	0
longmi053803	longmi058705	1	0	0
longmi053803	longmi061807	1	0	0
longmi053803	longmi064106	-1	0	0
longmi056799	longmi058705	1	0	0
longmi056799	longmi061807	1	0	0
longmi056799	longmi064106	-1	0	0
longmi058704	longmi026648	1	0	0
longmi058704	longmi061140	1	0	0
longmi058705	longmi061807	1	0	0
longmi058705	longmi064106	-1	0	0
longmi060574	longmi065254	1	0	0
longmi060574	longmi000712	1	0	0
longmi060574	longmi006682	1	0	0
longmi060574	longmi016403	1	0	0
longmi060574	longmi036795	1	0	0
longmi060574	longmi046471	1	0	0
longmi060574	longmi050261	1	0	0
longmi060574	longmi057752	1	0	0
longmi061298	longmi005012	1	0	0
longmi061298	longmi017946	1	0	0
longmi061298	longmi065144	1	0	0
longmi061807	longmi064106	-1	0	0
longmi063282	longmi015244	1	0	0
longmi063282	longmi040192	1	0	0
longmi064965	longmi065143	1	0	0
longmi065254	longmi000712	1	0	0
longmi065254	longmi006682	1	0	0
longmi065254	longmi016403	1	0	0
longmi065254	longmi036795	1	0	0
longmi065254	longmi046471	1	0	0
longmi065254	longmi050261	1	0	0
longmi065254	longmi057752	1	0	0
longmi000712	longmi006682	1	0	0
longmi000712	longmi016403	1	0	0
longmi000712	longmi036795	1	0	0
longmi000712	longmi046471	1	0	0
longmi000712	longmi050261	1	0	0
longmi000712	longmi057752	1	0	0
longmi005012	longmi017946	1	0	0
longmi005012	longmi065144	1	0	0
longmi006682	longmi016403	1	0	0
longmi006682	longmi036795	1	0	0
longmi006682	longmi046471	1	0	0
longmi006682	longmi050261	1	0	0
longmi006682	longmi057752	1	0	0
longmi015244	longmi040192	1	0	0
longmi016403	longmi036795	1	0	0
longmi016403	longmi046471	1	0	0
longmi016403	longmi050261	1	0	0
longmi016403	longmi057752	1	0	0
longmi017946	longmi065144	1	0	0
longmi018247	longmi024932	1	0	0
longmi018247	longmi029923	-1	0	0
longmi021148	longmi052627	1	0	0
longmi024932	longmi029923	-1	0	0
longmi025232	longmi052628	1	0	0
longmi025232	longmi063699	1	0	0
longmi026648	longmi061140	1	0	0
longmi036795	longmi046471	1	0	0
longmi036795	longmi050261	1	0	0
longmi036795	longmi057752	1	0	0
longmi046471	longmi050261	1	0	0
longmi046471	longmi057752	1	0	0
longmi050261	longmi057752	1	0	0
longmi052628	longmi063699	1	0	0

## Sheet: S0 VS S1
Supplementary Materials file 7.The express correlation of differently expressed genes (DEGs) in plant-pathogen interaction pathway of of S0 vs S1.
gene id	connected gene id	cor (correlation coefficient)	p value	q value
longmi001978	longmi046564	0.985611	0.000309	0.011294
longmi001978	longmi000668	-0.985611	0.000309	0.011294
longmi001978	longmi021187	-0.985611	0.000309	0.011294
longmi006513	longmi035896	-1	0	0
longmi007313	longmi018686	1	0	0
longmi012456	longmi046709	1	0	0
longmi012456	longmi061298	-1	0	0
longmi015394	longmi054646	1	0	0
longmi015394	longmi058704	1	0	0
longmi015394	longmi063282	1	0	0
longmi016086	longmi041739	-1	0	0
longmi018252	longmi023157	1	0	0
longmi018252	longmi025684	1	0	0
longmi018252	longmi031897	1	0	0
longmi018252	longmi037605	-1	0	0
longmi018252	longmi053185	1	0	0
longmi018252	longmi050261	-1	0	0
longmi019565	longmi029662	1	0	0
longmi023157	longmi025684	1	0	0
longmi023157	longmi031897	1	0	0
longmi023157	longmi037605	-1	0	0
longmi023157	longmi053185	1	0	0
longmi023157	longmi050261	-1	0	0
longmi025684	longmi031897	1	0	0
longmi025684	longmi037605	-1	0	0
longmi025684	longmi053185	1	0	0
longmi025684	longmi050261	-1	0	0
longmi025966	longmi029596	1	0	0
longmi027685	longmi024932	1	0	0
longmi030270	longmi053803	1	0	0
longmi031785	longmi053381	1	0	0
longmi031897	longmi037605	-1	0	0
longmi031897	longmi053185	1	0	0
longmi031897	longmi050261	-1	0	0
longmi036891	longmi038613	1	0	0
longmi036891	longmi000712	1	0	0
longmi036891	longmi015244	1	0	0
longmi036891	longmi016403	1	0	0
longmi036891	longmi017946	1	0	0
longmi036891	longmi036795	1	0	0
longmi037605	longmi053185	-1	0	0
longmi037605	longmi050261	1	0	0
longmi038613	longmi000712	1	0	0
longmi038613	longmi015244	1	0	0
longmi038613	longmi016403	1	0	0
longmi038613	longmi017946	1	0	0
longmi038613	longmi036795	1	0	0
longmi046042	longmi047050	1	0	0
longmi046564	longmi021187	-1	0	0
longmi046709	longmi061298	-1	0	0
longmi053185	longmi050261	-1	0	0
longmi054646	longmi058704	1	0	0
longmi054646	longmi063282	1	0	0
longmi056799	longmi061807	1	0	0
longmi058704	longmi063282	1	0	0
longmi059192	longmi029084	1	0	0
longmi063088	longmi065418	1	0	0
longmi065254	longmi018247	1	0	0
longmi065254	longmi052628	1	0	0
longmi000712	longmi015244	1	0	0
longmi000712	longmi016403	1	0	0
longmi000712	longmi017946	1	0	0
longmi000712	longmi036795	1	0	0
longmi005012	longmi021148	1	0	0
longmi005012	longmi025232	1	0	0
longmi006682	longmi046471	1	0	0
longmi015244	longmi016403	1	0	0
longmi015244	longmi017946	1	0	0
longmi015244	longmi036795	1	0	0
longmi016403	longmi017946	1	0	0
longmi016403	longmi036795	1	0	0
longmi017946	longmi036795	1	0	0
longmi018247	longmi052628	1	0	0
longmi019029	longmi063699	1	0	0
longmi021148	longmi025232	1	0	0
longmi029923	longmi046273	1	0	0

## Sheet: S1 VS S2
Supplementary Materials file 7.The express correlation of differently expressed genes (DEGs) in plant-pathogen interaction pathway of S1 vs S2.
gene id	connected gene id	cor (correlation coefficient)	p value	q value
longmi001978	longmi033556	0.985611	0.000309	0.007171
longmi001978	longmi047698	0.985611	0.000309	0.007171
longmi001978	longmi059191	1	0	0
longmi001978	longmi024932	0.985611	0.000309	0.007171
longmi006513	longmi015146	0.942857	0.004805	0.03882
longmi006513	longmi017587	0.942857	0.004805	0.03882
longmi006513	longmi017631	0.942857	0.004805	0.03882
longmi006513	longmi030726	0.942857	0.004805	0.03882
longmi006513	longmi036891	0.942857	0.004805	0.03882
longmi006513	longmi039383	0.942857	0.004805	0.03882
longmi006513	longmi046042	-0.942857	0.004805	0.03882
longmi006513	longmi047699	0.942857	0.004805	0.03882
longmi006513	longmi060574	0.942857	0.004805	0.03882
longmi006513	longmi063282	0.942857	0.004805	0.03882
longmi006513	longmi000712	0.942857	0.004805	0.03882
longmi006513	longmi063699	0.942857	0.004805	0.03882
longmi007313	longmi018686	1	0	0
longmi007313	longmi047050	0.942857	0.004805	0.03882
longmi007313	longmi054787	0.942857	0.004805	0.03882
longmi007313	longmi064106	0.942857	0.004805	0.03882
longmi011245	longmi012456	0.942857	0.004805	0.03882
longmi011245	longmi015394	0.942857	0.004805	0.03882
longmi011245	longmi018252	0.942857	0.004805	0.03882
longmi011245	longmi019565	1	0	0
longmi011245	longmi023157	1	0	0
longmi011245	longmi025684	1	0	0
longmi011245	longmi025966	0.942857	0.004805	0.03882
longmi011245	longmi029596	0.942857	0.004805	0.03882
longmi011245	longmi029662	0.942857	0.004805	0.03882
longmi011245	longmi030270	0.942857	0.004805	0.03882
longmi011245	longmi031897	1	0	0
longmi011245	longmi036634	0.942857	0.004805	0.03882
longmi011245	longmi046709	0.942857	0.004805	0.03882
longmi011245	longmi047698	0.942857	0.004805	0.03882
longmi011245	longmi049100	0.942857	0.004805	0.03882
longmi011245	longmi053185	0.942857	0.004805	0.03882
longmi011245	longmi054646	0.942857	0.004805	0.03882
longmi011245	longmi058704	0.942857	0.004805	0.03882
longmi011245	longmi058705	0.985611	0.000309	0.007171
longmi011245	longmi059192	1	0	0
longmi011245	longmi061298	-0.942857	0.004805	0.03882
longmi011245	longmi006682	0.942857	0.004805	0.03882
longmi011245	longmi029084	1	0	0
longmi011245	longmi057752	0.942857	0.004805	0.03882
longmi012456	longmi015146	0.942857	0.004805	0.03882
longmi012456	longmi015394	1	0	0
longmi012456	longmi017631	0.942857	0.004805	0.03882
longmi012456	longmi019565	0.942857	0.004805	0.03882
longmi012456	longmi023157	0.942857	0.004805	0.03882
longmi012456	longmi025684	0.942857	0.004805	0.03882
longmi012456	longmi025966	1	0	0
longmi012456	longmi029596	1	0	0
longmi012456	longmi030270	1	0	0
longmi012456	longmi030726	0.942857	0.004805	0.03882
longmi012456	longmi031897	0.942857	0.004805	0.03882
longmi012456	longmi036891	0.942857	0.004805	0.03882
longmi012456	longmi039383	0.942857	0.004805	0.03882
longmi012456	longmi046709	1	0	0
longmi012456	longmi047699	0.942857	0.004805	0.03882
longmi012456	longmi053803	0.942857	0.004805	0.03882
longmi012456	longmi054646	1	0	0
longmi012456	longmi058704	1	0	0
longmi012456	longmi058705	0.985611	0.000309	0.007171
longmi012456	longmi059192	0.942857	0.004805	0.03882
longmi012456	longmi060574	0.942857	0.004805	0.03882
longmi012456	longmi061298	-1	0	0
longmi012456	longmi063282	0.942857	0.004805	0.03882
longmi012456	longmi000712	0.942857	0.004805	0.03882
longmi012456	longmi029084	0.942857	0.004805	0.03882
longmi012456	longmi057752	1	0	0
longmi012456	longmi061140	0.942857	0.004805	0.03882
longmi012456	longmi063699	0.942857	0.004805	0.03882
longmi014889	longmi046273	-0.985611	0.000309	0.007171
longmi015146	longmi015394	0.942857	0.004805	0.03882
longmi015146	longmi016086	-0.942857	0.004805	0.03882
longmi015146	longmi017631	1	0	0
longmi015146	longmi024643	0.942857	0.004805	0.03882
longmi015146	longmi024646	0.942857	0.004805	0.03882
longmi015146	longmi025966	0.942857	0.004805	0.03882
longmi015146	longmi029596	0.942857	0.004805	0.03882
longmi015146	longmi030270	0.942857	0.004805	0.03882
longmi015146	longmi030726	1	0	0
longmi015146	longmi031785	-0.942857	0.004805	0.03882
longmi015146	longmi036891	1	0	0
longmi015146	longmi039383	1	0	0
longmi015146	longmi046709	0.942857	0.004805	0.03882
longmi015146	longmi047699	1	0	0
longmi015146	longmi054646	0.942857	0.004805	0.03882
longmi015146	longmi058704	0.942857	0.004805	0.03882
longmi015146	longmi060574	1	0	0
longmi015146	longmi061298	-0.942857	0.004805	0.03882
longmi015146	longmi063088	-0.942857	0.004805	0.03882
longmi015146	longmi000712	1	0	0
longmi015146	longmi057752	0.942857	0.004805	0.03882
longmi015146	longmi063699	1	0	0
longmi015394	longmi017631	0.942857	0.004805	0.03882
longmi015394	longmi019565	0.942857	0.004805	0.03882
longmi015394	longmi023157	0.942857	0.004805	0.03882
longmi015394	longmi025684	0.942857	0.004805	0.03882
longmi015394	longmi025966	1	0	0
longmi015394	longmi029596	1	0	0
longmi015394	longmi030270	1	0	0
longmi015394	longmi030726	0.942857	0.004805	0.03882
longmi015394	longmi031897	0.942857	0.004805	0.03882
longmi015394	longmi036891	0.942857	0.004805	0.03882
longmi015394	longmi039383	0.942857	0.004805	0.03882
longmi015394	longmi046709	1	0	0
longmi015394	longmi047699	0.942857	0.004805	0.03882
longmi015394	longmi053803	0.942857	0.004805	0.03882
longmi015394	longmi054646	1	0	0
longmi015394	longmi058704	1	0	0
longmi015394	longmi058705	0.985611	0.000309	0.007171
longmi015394	longmi059192	0.942857	0.004805	0.03882
longmi015394	longmi060574	0.942857	0.004805	0.03882
longmi015394	longmi061298	-1	0	0
longmi015394	longmi063282	0.942857	0.004805	0.03882
longmi015394	longmi000712	0.942857	0.004805	0.03882
longmi015394	longmi029084	0.942857	0.004805	0.03882
longmi015394	longmi057752	1	0	0
longmi015394	longmi061140	0.942857	0.004805	0.03882
longmi015394	longmi063699	0.942857	0.004805	0.03882
longmi016086	longmi017631	-0.942857	0.004805	0.03882
longmi016086	longmi024643	-1	0	0
longmi016086	longmi030726	-0.942857	0.004805	0.03882
longmi016086	longmi031785	1	0	0
longmi016086	longmi035896	0.942857	0.004805	0.03882
longmi016086	longmi036891	-0.942857	0.004805	0.03882
longmi016086	longmi039383	-0.942857	0.004805	0.03882
longmi016086	longmi047699	-0.942857	0.004805	0.03882
longmi016086	longmi053381	0.942857	0.004805	0.03882
longmi016086	longmi060574	-0.942857	0.004805	0.03882
longmi016086	longmi063088	1	0	0
longmi016086	longmi065418	0.942857	0.004805	0.03882
longmi016086	longmi000712	-0.942857	0.004805	0.03882
longmi016086	longmi063699	-0.942857	0.004805	0.03882
longmi017587	longmi046042	-1	0	0
longmi017587	longmi047050	-0.942857	0.004805	0.03882
longmi017587	longmi052778	-0.985611	0.000309	0.007171
longmi017631	longmi024643	0.942857	0.004805	0.03882
longmi017631	longmi024646	0.942857	0.004805	0.03882
longmi017631	longmi025966	0.942857	0.004805	0.03882
longmi017631	longmi029596	0.942857	0.004805	0.03882
longmi017631	longmi030270	0.942857	0.004805	0.03882
longmi017631	longmi030726	1	0	0
longmi017631	longmi031785	-0.942857	0.004805	0.03882
longmi017631	longmi036891	1	0	0
longmi017631	longmi039383	1	0	0
longmi017631	longmi046709	0.942857	0.004805	0.03882
longmi017631	longmi047699	1	0	0
longmi017631	longmi054646	0.942857	0.004805	0.03882
longmi017631	longmi058704	0.942857	0.004805	0.03882
longmi017631	longmi060574	1	0	0
longmi017631	longmi061298	-0.942857	0.004805	0.03882
longmi017631	longmi063088	-0.942857	0.004805	0.03882
longmi017631	longmi000712	1	0	0
longmi017631	longmi057752	0.942857	0.004805	0.03882
longmi017631	longmi063699	1	0	0
longmi018252	longmi019565	0.942857	0.004805	0.03882
longmi018252	longmi023157	0.942857	0.004805	0.03882
longmi018252	longmi025684	0.942857	0.004805	0.03882
longmi018252	longmi029662	1	0	0
longmi018252	longmi031897	0.942857	0.004805	0.03882
longmi018252	longmi059192	0.942857	0.004805	0.03882
longmi018252	longmi029084	0.942857	0.004805	0.03882
longmi018252	longmi040192	-0.942857	0.004805	0.03882
longmi018686	longmi047050	0.942857	0.004805	0.03882
longmi018686	longmi054787	0.942857	0.004805	0.03882
longmi018686	longmi064106	0.942857	0.004805	0.03882
longmi019565	longmi023157	1	0	0
longmi019565	longmi025684	1	0	0
longmi019565	longmi025966	0.942857	0.004805	0.03882
longmi019565	longmi029596	0.942857	0.004805	0.03882
longmi019565	longmi029662	0.942857	0.004805	0.03882
longmi019565	longmi030270	0.942857	0.004805	0.03882
longmi019565	longmi031897	1	0	0
longmi019565	longmi036634	0.942857	0.004805	0.03882
longmi019565	longmi046709	0.942857	0.004805	0.03882
longmi019565	longmi047698	0.942857	0.004805	0.03882
longmi019565	longmi049100	0.942857	0.004805	0.03882
longmi019565	longmi053185	0.942857	0.004805	0.03882
longmi019565	longmi054646	0.942857	0.004805	0.03882
longmi019565	longmi058704	0.942857	0.004805	0.03882
longmi019565	longmi058705	0.985611	0.000309	0.007171
longmi019565	longmi059192	1	0	0
longmi019565	longmi061298	-0.942857	0.004805	0.03882
longmi019565	longmi006682	0.942857	0.004805	0.03882
longmi019565	longmi029084	1	0	0
longmi019565	longmi057752	0.942857	0.004805	0.03882
longmi022922	longmi038613	0.942857	0.004805	0.03882
longmi023157	longmi025684	1	0	0
longmi023157	longmi025966	0.942857	0.004805	0.03882
longmi023157	longmi029596	0.942857	0.004805	0.03882
longmi023157	longmi029662	0.942857	0.004805	0.03882
longmi023157	longmi030270	0.942857	0.004805	0.03882
longmi023157	longmi031897	1	0	0
longmi023157	longmi036634	0.942857	0.004805	0.03882
longmi023157	longmi046709	0.942857	0.004805	0.03882
longmi023157	longmi047698	0.942857	0.004805	0.03882
longmi023157	longmi049100	0.942857	0.004805	0.03882
longmi023157	longmi053185	0.942857	0.004805	0.03882
longmi023157	longmi054646	0.942857	0.004805	0.03882
longmi023157	longmi058704	0.942857	0.004805	0.03882
longmi023157	longmi058705	0.985611	0.000309	0.007171
longmi023157	longmi059192	1	0	0
longmi023157	longmi061298	-0.942857	0.004805	0.03882
longmi023157	longmi006682	0.942857	0.004805	0.03882
longmi023157	longmi029084	1	0	0
longmi023157	longmi057752	0.942857	0.004805	0.03882
longmi024643	longmi030726	0.942857	0.004805	0.03882
longmi024643	longmi031785	-1	0	0
longmi024643	longmi035896	-0.942857	0.004805	0.03882
longmi024643	longmi036891	0.942857	0.004805	0.03882
longmi024643	longmi039383	0.942857	0.004805	0.03882
longmi024643	longmi047699	0.942857	0.004805	0.03882
longmi024643	longmi053381	-0.942857	0.004805	0.03882
longmi024643	longmi060574	0.942857	0.004805	0.03882
longmi024643	longmi063088	-1	0	0
longmi024643	longmi065418	-0.942857	0.004805	0.03882
longmi024643	longmi000712	0.942857	0.004805	0.03882
longmi024643	longmi063699	0.942857	0.004805	0.03882
longmi024646	longmi030726	0.942857	0.004805	0.03882
longmi024646	longmi035896	-0.942857	0.004805	0.03882
longmi024646	longmi036891	0.942857	0.004805	0.03882
longmi024646	longmi039383	0.942857	0.004805	0.03882
longmi024646	longmi047699	0.942857	0.004805	0.03882
longmi024646	longmi060574	0.942857	0.004805	0.03882
longmi024646	longmi000712	0.942857	0.004805	0.03882
longmi024646	longmi015244	0.942857	0.004805	0.03882
longmi024646	longmi063699	0.942857	0.004805	0.03882
longmi025684	longmi025966	0.942857	0.004805	0.03882
longmi025684	longmi029596	0.942857	0.004805	0.03882
longmi025684	longmi029662	0.942857	0.004805	0.03882
longmi025684	longmi030270	0.942857	0.004805	0.03882
longmi025684	longmi031897	1	0	0
longmi025684	longmi036634	0.942857	0.004805	0.03882
longmi025684	longmi046709	0.942857	0.004805	0.03882
longmi025684	longmi047698	0.942857	0.004805	0.03882
longmi025684	longmi049100	0.942857	0.004805	0.03882
longmi025684	longmi053185	0.942857	0.004805	0.03882
longmi025684	longmi054646	0.942857	0.004805	0.03882
longmi025684	longmi058704	0.942857	0.004805	0.03882
longmi025684	longmi058705	0.985611	0.000309	0.007171
longmi025684	longmi059192	1	0	0
longmi025684	longmi061298	-0.942857	0.004805	0.03882
longmi025684	longmi006682	0.942857	0.004805	0.03882
longmi025684	longmi029084	1	0	0
longmi025684	longmi057752	0.942857	0.004805	0.03882
longmi025966	longmi029596	1	0	0
longmi025966	longmi030270	1	0	0
longmi025966	longmi030726	0.942857	0.004805	0.03882
longmi025966	longmi031897	0.942857	0.004805	0.03882
longmi025966	longmi036891	0.942857	0.004805	0.03882
longmi025966	longmi039383	0.942857	0.004805	0.03882
longmi025966	longmi046709	1	0	0
longmi025966	longmi047699	0.942857	0.004805	0.03882
longmi025966	longmi053803	0.942857	0.004805	0.03882
longmi025966	longmi054646	1	0	0
longmi025966	longmi058704	1	0	0
longmi025966	longmi058705	0.985611	0.000309	0.007171
longmi025966	longmi059192	0.942857	0.004805	0.03882
longmi025966	longmi060574	0.942857	0.004805	0.03882
longmi025966	longmi061298	-1	0	0
longmi025966	longmi063282	0.942857	0.004805	0.03882
longmi025966	longmi000712	0.942857	0.004805	0.03882
longmi025966	longmi029084	0.942857	0.004805	0.03882
longmi025966	longmi057752	1	0	0
longmi025966	longmi061140	0.942857	0.004805	0.03882
longmi025966	longmi063699	0.942857	0.004805	0.03882
longmi027685	longmi037605	0.942857	0.004805	0.03882
longmi027685	longmi051371	0.942857	0.004805	0.03882
longmi027685	longmi064106	0.942857	0.004805	0.03882
longmi027685	longmi065254	-0.942857	0.004805	0.03882
longmi029596	longmi030270	1	0	0
longmi029596	longmi030726	0.942857	0.004805	0.03882
longmi029596	longmi031897	0.942857	0.004805	0.03882
longmi029596	longmi036891	0.942857	0.004805	0.03882
longmi029596	longmi039383	0.942857	0.004805	0.03882
longmi029596	longmi046709	1	0	0
longmi029596	longmi047699	0.942857	0.004805	0.03882
longmi029596	longmi053803	0.942857	0.004805	0.03882
longmi029596	longmi054646	1	0	0
longmi029596	longmi058704	1	0	0
longmi029596	longmi058705	0.985611	0.000309	0.007171
longmi029596	longmi059192	0.942857	0.004805	0.03882
longmi029596	longmi060574	0.942857	0.004805	0.03882
longmi029596	longmi061298	-1	0	0
longmi029596	longmi063282	0.942857	0.004805	0.03882
longmi029596	longmi000712	0.942857	0.004805	0.03882
longmi029596	longmi029084	0.942857	0.004805	0.03882
longmi029596	longmi057752	1	0	0
longmi029596	longmi061140	0.942857	0.004805	0.03882
longmi029596	longmi063699	0.942857	0.004805	0.03882
longmi029662	longmi031897	0.942857	0.004805	0.03882
longmi029662	longmi059192	0.942857	0.004805	0.03882
longmi029662	longmi029084	0.942857	0.004805	0.03882
longmi029662	longmi040192	-0.942857	0.004805	0.03882
longmi030270	longmi030726	0.942857	0.004805	0.03882
longmi030270	longmi031897	0.942857	0.004805	0.03882
longmi030270	longmi036891	0.942857	0.004805	0.03882
longmi030270	longmi039383	0.942857	0.004805	0.03882
longmi030270	longmi046709	1	0	0
longmi030270	longmi047699	0.942857	0.004805	0.03882
longmi030270	longmi053803	0.942857	0.004805	0.03882
longmi030270	longmi054646	1	0	0
longmi030270	longmi058704	1	0	0
longmi030270	longmi058705	0.985611	0.000309	0.007171
longmi030270	longmi059192	0.942857	0.004805	0.03882
longmi030270	longmi060574	0.942857	0.004805	0.03882
longmi030270	longmi061298	-1	0	0
longmi030270	longmi063282	0.942857	0.004805	0.03882
longmi030270	longmi000712	0.942857	0.004805	0.03882
longmi030270	longmi029084	0.942857	0.004805	0.03882
longmi030270	longmi057752	1	0	0
longmi030270	longmi061140	0.942857	0.004805	0.03882
longmi030270	longmi063699	0.942857	0.004805	0.03882
longmi030726	longmi031785	-0.942857	0.004805	0.03882
longmi030726	longmi036891	1	0	0
longmi030726	longmi039383	1	0	0
longmi030726	longmi046709	0.942857	0.004805	0.03882
longmi030726	longmi047699	1	0	0
longmi030726	longmi054646	0.942857	0.004805	0.03882
longmi030726	longmi058704	0.942857	0.004805	0.03882
longmi030726	longmi060574	1	0	0
longmi030726	longmi061298	-0.942857	0.004805	0.03882
longmi030726	longmi063088	-0.942857	0.004805	0.03882
longmi030726	longmi000712	1	0	0
longmi030726	longmi057752	0.942857	0.004805	0.03882
longmi030726	longmi063699	1	0	0
longmi031785	longmi035896	0.942857	0.004805	0.03882
longmi031785	longmi036891	-0.942857	0.004805	0.03882
longmi031785	longmi039383	-0.942857	0.004805	0.03882
longmi031785	longmi047699	-0.942857	0.004805	0.03882
longmi031785	longmi053381	0.942857	0.004805	0.03882
longmi031785	longmi060574	-0.942857	0.004805	0.03882
longmi031785	longmi063088	1	0	0
longmi031785	longmi065418	0.942857	0.004805	0.03882
longmi031785	longmi000712	-0.942857	0.004805	0.03882
longmi031785	longmi063699	-0.942857	0.004805	0.03882
longmi031897	longmi036634	0.942857	0.004805	0.03882
longmi031897	longmi046709	0.942857	0.004805	0.03882
longmi031897	longmi047698	0.942857	0.004805	0.03882
longmi031897	longmi049100	0.942857	0.004805	0.03882
longmi031897	longmi053185	0.942857	0.004805	0.03882
longmi031897	longmi054646	0.942857	0.004805	0.03882
longmi031897	longmi058704	0.942857	0.004805	0.03882
longmi031897	longmi058705	0.985611	0.000309	0.007171
longmi031897	longmi059192	1	0	0
longmi031897	longmi061298	-0.942857	0.004805	0.03882
longmi031897	longmi006682	0.942857	0.004805	0.03882
longmi031897	longmi029084	1	0	0
longmi031897	longmi057752	0.942857	0.004805	0.03882
longmi033556	longmi047698	0.942857	0.004805	0.03882
longmi033556	longmi056799	0.942857	0.004805	0.03882
longmi033556	longmi059191	0.985611	0.000309	0.007171
longmi033556	longmi061807	0.942857	0.004805	0.03882
longmi033556	longmi024932	1	0	0
longmi035896	longmi063088	0.942857	0.004805	0.03882
longmi035896	longmi021148	-0.942857	0.004805	0.03882
longmi036634	longmi049100	1	0	0
longmi036634	longmi053803	0.942857	0.004805	0.03882
longmi036634	longmi059192	0.942857	0.004805	0.03882
longmi036634	longmi006682	1	0	0
longmi036634	longmi029084	0.942857	0.004805	0.03882
longmi036634	longmi040192	-0.942857	0.004805	0.03882
longmi036634	longmi061140	0.942857	0.004805	0.03882
longmi036891	longmi039383	1	0	0
longmi036891	longmi046709	0.942857	0.004805	0.03882
longmi036891	longmi047699	1	0	0
longmi036891	longmi054646	0.942857	0.004805	0.03882
longmi036891	longmi058704	0.942857	0.004805	0.03882
longmi036891	longmi060574	1	0	0
longmi036891	longmi061298	-0.942857	0.004805	0.03882
longmi036891	longmi063088	-0.942857	0.004805	0.03882
longmi036891	longmi000712	1	0	0
longmi036891	longmi057752	0.942857	0.004805	0.03882
longmi036891	longmi063699	1	0	0
longmi037605	longmi016403	0.942857	0.004805	0.03882
longmi037605	longmi041739	0.942857	0.004805	0.03882
longmi037605	longmi050261	0.942857	0.004805	0.03882
longmi038613	longmi016403	0.942857	0.004805	0.03882
longmi038613	longmi041739	0.942857	0.004805	0.03882
longmi039383	longmi046709	0.942857	0.004805	0.03882
longmi039383	longmi047699	1	0	0
longmi039383	longmi054646	0.942857	0.004805	0.03882
longmi039383	longmi058704	0.942857	0.004805	0.03882
longmi039383	longmi060574	1	0	0
longmi039383	longmi061298	-0.942857	0.004805	0.03882
longmi039383	longmi063088	-0.942857	0.004805	0.03882
longmi039383	longmi000712	1	0	0
longmi039383	longmi057752	0.942857	0.004805	0.03882
longmi039383	longmi063699	1	0	0
longmi046042	longmi047050	0.942857	0.004805	0.03882
longmi046042	longmi052778	0.985611	0.000309	0.007171
longmi046564	longmi054787	-0.942857	0.004805	0.03882
longmi046564	longmi056799	0.942857	0.004805	0.03882
longmi046564	longmi061807	0.942857	0.004805	0.03882
longmi046709	longmi047699	0.942857	0.004805	0.03882
longmi046709	longmi053803	0.942857	0.004805	0.03882
longmi046709	longmi054646	1	0	0
longmi046709	longmi058704	1	0	0
longmi046709	longmi058705	0.985611	0.000309	0.007171
longmi046709	longmi059192	0.942857	0.004805	0.03882
longmi046709	longmi060574	0.942857	0.004805	0.03882
longmi046709	longmi061298	-1	0	0
longmi046709	longmi063282	0.942857	0.004805	0.03882
longmi046709	longmi000712	0.942857	0.004805	0.03882
longmi046709	longmi029084	0.942857	0.004805	0.03882
longmi046709	longmi057752	1	0	0
longmi046709	longmi061140	0.942857	0.004805	0.03882
longmi046709	longmi063699	0.942857	0.004805	0.03882
longmi047050	longmi052778	0.985611	0.000309	0.007171
longmi047698	longmi059191	0.985611	0.000309	0.007171
longmi047698	longmi059192	0.942857	0.004805	0.03882
longmi047698	longmi064965	0.942857	0.004805	0.03882
longmi047698	longmi024932	0.942857	0.004805	0.03882
longmi047698	longmi029084	0.942857	0.004805	0.03882
longmi047699	longmi054646	0.942857	0.004805	0.03882
longmi047699	longmi058704	0.942857	0.004805	0.03882
longmi047699	longmi060574	1	0	0
longmi047699	longmi061298	-0.942857	0.004805	0.03882
longmi047699	longmi063088	-0.942857	0.004805	0.03882
longmi047699	longmi000712	1	0	0
longmi047699	longmi057752	0.942857	0.004805	0.03882
longmi047699	longmi063699	1	0	0
longmi049100	longmi053803	0.942857	0.004805	0.03882
longmi049100	longmi059192	0.942857	0.004805	0.03882
longmi049100	longmi006682	1	0	0
longmi049100	longmi029084	0.942857	0.004805	0.03882
longmi049100	longmi040192	-0.942857	0.004805	0.03882
longmi049100	longmi061140	0.942857	0.004805	0.03882
longmi051371	longmi053381	0.942857	0.004805	0.03882
longmi051371	longmi065418	0.942857	0.004805	0.03882
longmi053185	longmi059192	0.942857	0.004805	0.03882
longmi053185	longmi063282	0.942857	0.004805	0.03882
longmi053185	longmi064965	0.942857	0.004805	0.03882
longmi053185	longmi029084	0.942857	0.004805	0.03882
longmi053381	longmi054787	0.942857	0.004805	0.03882
longmi053381	longmi063088	0.942857	0.004805	0.03882
longmi053381	longmi064106	0.942857	0.004805	0.03882
longmi053381	longmi065418	1	0	0
longmi053803	longmi054646	0.942857	0.004805	0.03882
longmi053803	longmi058704	0.942857	0.004805	0.03882
longmi053803	longmi061298	-0.942857	0.004805	0.03882
longmi053803	longmi006682	0.942857	0.004805	0.03882
longmi053803	longmi057752	0.942857	0.004805	0.03882
longmi053803	longmi061140	1	0	0
longmi054646	longmi058704	1	0	0
longmi054646	longmi058705	0.985611	0.000309	0.007171
longmi054646	longmi059192	0.942857	0.004805	0.03882
longmi054646	longmi060574	0.942857	0.004805	0.03882
longmi054646	longmi061298	-1	0	0
longmi054646	longmi063282	0.942857	0.004805	0.03882
longmi054646	longmi000712	0.942857	0.004805	0.03882
longmi054646	longmi029084	0.942857	0.004805	0.03882
longmi054646	longmi057752	1	0	0
longmi054646	longmi061140	0.942857	0.004805	0.03882
longmi054646	longmi063699	0.942857	0.004805	0.03882
longmi054787	longmi065418	0.942857	0.004805	0.03882
longmi056799	longmi061807	1	0	0
longmi056799	longmi024932	0.942857	0.004805	0.03882
longmi058704	longmi058705	0.985611	0.000309	0.007171
longmi058704	longmi059192	0.942857	0.004805	0.03882
longmi058704	longmi060574	0.942857	0.004805	0.03882
longmi058704	longmi061298	-1	0	0
longmi058704	longmi063282	0.942857	0.004805	0.03882
longmi058704	longmi000712	0.942857	0.004805	0.03882
longmi058704	longmi029084	0.942857	0.004805	0.03882
longmi058704	longmi057752	1	0	0
longmi058704	longmi061140	0.942857	0.004805	0.03882
longmi058704	longmi063699	0.942857	0.004805	0.03882
longmi058705	longmi059192	0.985611	0.000309	0.007171
longmi058705	longmi061298	-0.985611	0.000309	0.007171
longmi058705	longmi029084	0.985611	0.000309	0.007171
longmi058705	longmi057752	0.985611	0.000309	0.007171
longmi059191	longmi024932	0.985611	0.000309	0.007171
longmi059192	longmi061298	-0.942857	0.004805	0.03882
longmi059192	longmi006682	0.942857	0.004805	0.03882
longmi059192	longmi029084	1	0	0
longmi059192	longmi057752	0.942857	0.004805	0.03882
longmi060574	longmi061298	-0.942857	0.004805	0.03882
longmi060574	longmi063088	-0.942857	0.004805	0.03882
longmi060574	longmi000712	1	0	0
longmi060574	longmi057752	0.942857	0.004805	0.03882
longmi060574	longmi063699	1	0	0
longmi061298	longmi063282	-0.942857	0.004805	0.03882
longmi061298	longmi000712	-0.942857	0.004805	0.03882
longmi061298	longmi029084	-0.942857	0.004805	0.03882
longmi061298	longmi057752	-1	0	0
longmi061298	longmi061140	-0.942857	0.004805	0.03882
longmi061298	longmi063699	-0.942857	0.004805	0.03882
longmi061807	longmi024932	0.942857	0.004805	0.03882
longmi063088	longmi065418	0.942857	0.004805	0.03882
longmi063088	longmi000712	-0.942857	0.004805	0.03882
longmi063088	longmi063699	-0.942857	0.004805	0.03882
longmi063282	longmi065254	0.942857	0.004805	0.03882
longmi063282	longmi057752	0.942857	0.004805	0.03882
longmi064106	longmi065418	0.942857	0.004805	0.03882
longmi064106	longmi052627	-0.942857	0.004805	0.03882
longmi064965	longmi017946	-0.942857	0.004805	0.03882
longmi000712	longmi057752	0.942857	0.004805	0.03882
longmi000712	longmi063699	1	0	0
longmi005012	longmi050261	0.942857	0.004805	0.03882
longmi006682	longmi029084	0.942857	0.004805	0.03882
longmi006682	longmi040192	-0.942857	0.004805	0.03882
longmi006682	longmi061140	0.942857	0.004805	0.03882
longmi016403	longmi041739	1	0	0
longmi021148	longmi025232	0.942857	0.004805	0.03882
longmi021187	longmi052628	0.942857	0.004805	0.03882
longmi029084	longmi057752	0.942857	0.004805	0.03882
longmi057752	longmi061140	0.942857	0.004805	0.03882
longmi057752	longmi063699	0.942857	0.004805	0.03882
