# Supplementary material for: Leaf Transcriptome Analysis of Broomcorn Millet Uncovers Key Genes and Pathways in Response to Sporisorium destruens
Source: Int J Mol Sci. 2021 Sep 2;22(17):9542. doi: 10.3390/ijms22179542 (PMC8430493; doi:10.3390/ijms22179542)
Supplement: Supplementary file 1 [file ijms-22-09542-s001.zip › Supplementary Materials file 9.xlsx]

## Sheet: R0 vs R1
Supplementary Materials file 9. Differentially expressed genes(DEGs) related to Ca2+ and FLS2 family in R0 vs R1.
	Gene_id	FC(R1/R0)	Log2FC(R1/R0)	Pvalue	Padjust	Significant	Regulate	R0_1	R0_2	R1_1	R1_2	R1_3	R0	R1
CAM/CML family	longmi000712	0.108	-3.20984	1.57073e-09	9.98029e-07	yes	down	39.71	16.51	1.79	3.15	4.54	28.11	3.16
	longmi015146	0.311	-1.68707	4.94327e-10	3.74237e-07	yes	down	213.91	140.55	38.21	40.85	66.92	177.23	48.66
	longmi021148	0.261	-1.94052	4.54353e-05	0.00445366	yes	down	23.56	11.7	4.96	5.51	3.86	17.63	4.77667
	longmi025232	0.465	-1.10467	5.62111e-05	0.00518161	yes	down	65.39	45.32	25.8	24.64	29.97	55.355	26.8033
	longmi030726	0.206	-2.27856	0.000413624	0.0229978	yes	down	17.43	7.65	0.77	4.15	2.73	12.54	2.55
	longmi036891	0.151	-2.73103	5.81712e-15	2.29983e-11	yes	down	272.42	128.34	18.19	26.14	38.37	200.38	27.5667

## Sheet: S0 vs S1
Supplementary Materials file 9. Differentially expressed genes(DEGs) related to Ca2+ and FLS2 family in S0 vs S1.
	Gene_id	FC(S1/S0)	Log2FC(S1/S0)	Pvalue	Padjust	Significant	Regulate	S0_1	S0_2	S0_3	S1_1	S1_2	S1_3	S0	S1
CDPK family	longmi050261	2.628	1.39403	2.2645e-16	1.38339e-14	yes	up	9.42	11.26	11.55	27.23	25.47	31.73	10.7433	28.1433
	longmi006513	0.56	-0.835536	7.08726e-09	1.46517e-07	no	down	28.32	26.09	27.58	13	14.71	15.62	27.33	14.4433
	longmi006682	1.866	0.900306	0.00200307	0.0106168	no	up	6.21	5.22	4.8	8.32	11.83	6.7	5.41	8.95
	longmi011245	1.414	0.499611	0.0554921	0.151687	no	up	7.58	5.85	4.54	7.96	9.76	6.65	5.99	8.12333
	longmi023157	0.703	-0.507931	0.00127396	0.0072676	no	down	130.79	100.78	100.12	78.29	94.82	74.57	110.563	82.56
	longmi033556	1.162	0.216494	0.221175	0.409481	no	up	14.01	12.17	10.07	13.77	13.33	13.54	12.0833	13.5467
	longmi047698	1.099	0.136155	0.608347	0.772197	no	up	23.16	27.92	13.52	29.15	28.25	17.82	21.5333	25.0733
	longmi047699	1.353	0.436375	0.633923	0.790262	no	up	3.1	3.28	14.79	4.35	7.99	13.58	7.05667	8.64
	longmi059191	0.688	-0.539339	0.879306	1	no	down	0.9	0	0	0.47	0	0	0.3	0.156667
	longmi059192	1.02	0.0291213	0.903967	0.953486	no	up	22.99	27.1	18.14	19.29	29.69	18.17	22.7433	22.3833
CAM/CML family	longmi000712	4.66	2.22031	7.61412e-07	1.04552e-05	yes	up	4.59	4.06	1.65	10.56	16.87	18.78	3.43333	15.4033
	longmi015244	3.601	1.8486	0.0015077	0.00837208	yes	up	5.66	2.01	1.92	7.3	10.13	15.68	3.19667	11.0367
	longmi018252	0.379	-1.40099	0.000357694	0.00245692	yes	down	12.72	8.21	5.67	3.23	3.57	2.73	8.86667	3.17667
	longmi021148	3.797	1.92502	0.00193299	0.0103074	yes	up	7.04	2.16	1.24	10.51	10.31	17.16	3.48	12.66
	longmi036795	4.381	2.13123	0.000204821	0.00152009	yes	up	4.57	3.41	2.99	6.01	14.77	25.42	3.65667	15.4
	longmi036891	2.944	1.55798	1.3257e-06	1.73432e-05	yes	up	31.94	25.12	16.28	48.74	85.72	100.22	24.4467	78.2267
	longmi015146	1.76	0.815626	0.00883132	0.0359959	no	up	80.16	43.37	29.45	68.93	95.84	116.76	50.9933	93.8433
	longmi018247	1.71	0.774004	1.54026e-05	0.000156589	no	up	16.19	15.84	14.21	22.33	26.89	26.62	15.4133	25.28
	longmi024643	0.722	-0.470673	0.266009	0.462345	no	down	34.46	13.84	17.14	11.21	14.48	19.67	21.8133	15.12
	longmi024646	0.936	-0.0961039	0.811834	0.90385	no	down	13.19	13.56	6.43	8.26	9.09	12.38	11.06	9.91
	longmi025232	1.934	0.951718	1.49439e-05	0.000152536	no	up	26.21	21.87	21.65	44.02	37.26	47.88	23.2433	43.0533
	longmi026648	2.373	1.24648	0.0277847	0.08911	no	up	5.99	4.69	2.49	4.78	13.12	12.14	4.39	10.0133
	longmi029596	0.811	-0.302782	0.636784	0.792421	no	down	6.08	4.46	1.62	2.84	3.79	3	4.05333	3.21
	longmi030726	1.21	0.275539	0.580122	0.750871	no	up	4.75	4.81	2.27	3.24	5.03	5.88	3.94333	4.71667
	longmi056799	0.801	-0.32068	0.728954	0.854531	no	down	2.52	1.94	0.5	1.73	0.6	1.4	1.65333	1.24333
	longmi060574	1.27	0.345229	0.530683	0.71403	no	up	5.22	6.95	2.01	4.36	5.2	7.8	4.72667	5.78667
	longmi061807	0.801	-0.32068	0.728954	0.854531	no	down	2.52	1.94	0.5	1.73	0.6	1.4	1.65333	1.24333
FLS2	longmi038613	154.996	7.27609	1.45374e-08	2.8395e-07	yes	up	0.22	0.04	0	4	11.94	21.97	0.0866667	12.6367
	longmi019029	62.9662	5.97651	1.18393e-10	3.39701e-09	yes	up	0.07	0.42	0.3	4.85	15.45	27.43	0.263333	15.91

## Sheet: S1 vs S2
Supplementary Materials file 9. Differentially expressed genes(DEGs) related to Ca2+ and FLS2 family in S1 vs S2.
	Gene_id	FC(S2/S1)	Log2FC(S2/S1)	Pvalue	Padjust	Significant	Regulate	S1_1	S1_2	S1_3	S2_1	S2_2	S2_3	S1	S2
CNGC family	longmi061298	0.45	-1.15207	0.00348104	0.0231851	yes	down	2.81	1.51	2.8	1.26	0.89	1.09	2.37333	1.08
CDPK family	longmi006513	2.051	1.03658	4.0198e-07	1.29192e-05	yes	up	13	14.71	15.62	28.99	37.82	23.97	14.4433	30.26
	longmi007313	0.489	-1.03228	2.71541e-06	6.6886e-05	yes	down	41.59	42.95	28.3	16.6	21.7	17.99	37.6133	18.7633
	longmi011245	2.013	1.00958	0.000584935	0.00568157	yes	up	7.96	9.76	6.65	11.58	22.71	15.75	8.12333	16.68
	longmi023157	2.273	1.18481	1.18545e-10	1.00919e-08	yes	up	78.29	94.82	74.57	151.53	201.43	190.75	82.56	181.237
	longmi033556	2.328	1.21911	0.000212768	0.00250467	yes	up	13.77	13.33	13.54	21.63	51.19	23.92	13.5467	32.2467
	longmi037605	0.451	-1.14969	0.00278169	0.0194699	yes	down	8.77	7.39	11.55	1.59	4.92	4.42	9.23667	3.64333
	longmi047698	3.314	1.72869	0.000128302	0.00164329	yes	up	29.15	28.25	17.82	29.42	121.68	90.23	25.0733	80.4433
	longmi047699	3.413	1.77084	0.00625076	0.0365933	yes	up	4.35	7.99	13.58	14.49	48.73	27.34	8.64	30.1867
	longmi059191	21.867	4.45067	0.00539109	0.0325768	yes	up	0.47	0	0	0.5	9.2	3.06	0.156667	4.25333
CAM/CML family	longmi015146	2.424	1.27769	2.07337e-05	0.00036733	yes	up	68.93	95.84	116.76	151.32	307.19	248.01	93.8433	235.507
	longmi017587	21.168	4.40385	0.00101766	0.00883167	yes	up	0.21	0	0.42	1.65	10.96	1.29	0.21	4.63333
	longmi017631	4.042	2.01491	1.18197e-05	0.000228886	yes	up	9.8	15.15	15.16	21.54	78.09	63.38	13.37	54.3367
	longmi018252	6.169	2.62503	6.81488e-12	7.76311e-10	yes	up	3.23	3.57	2.73	11.9	25.29	25.33	3.17667	20.84
	longmi019565	3.124	1.64329	0.000120745	0.00156465	yes	up	5.5	6.84	3.07	11.42	20.46	16.71	5.13667	16.1967
	longmi024643	3.446	1.78485	0.000118396	0.00153799	yes	up	11.21	14.48	19.67	21.31	65.53	69.23	15.12	52.0233
	longmi024646	3.333	1.73683	0.000813657	0.00739308	yes	up	8.26	9.09	12.38	11.13	53.24	35.81	9.91	33.3933
	longmi025684	3.367	1.75165	0.00327359	0.0220696	yes	up	1.98	2.12	0.88	3.73	7.27	5.93	1.66	5.64333
	longmi029596	5.505	2.46085	6.80639e-06	0.000144858	yes	up	2.84	3.79	3	8.83	31.28	13.78	3.21	17.9633
	longmi030726	3.108	1.6362	0.000146611	0.0018358	yes	up	3.24	5.03	5.88	9.32	23.29	10.93	4.71667	14.5133
	longmi031897	12.749	3.67234	2.65557e-07	9.05445e-06	yes	up	0.62	2.62	0.61	7.3	26.09	16.14	1.28333	16.51
	longmi036891	2.271	1.18306	5.86867e-05	0.000870253	yes	up	48.74	85.72	100.22	153.46	190.72	177.16	78.2267	173.78
	longmi046709	4.036	2.01281	8.16746e-05	0.00114197	yes	up	2.23	4.75	2.99	6.48	22.47	12.34	3.32333	13.7633
	longmi054646	4.315	2.10949	7.49395e-06	0.000157053	yes	up	16.93	34.77	20.35	44.76	179.57	92.41	24.0167	105.58
	longmi056799	4.413	2.14161	0.00187381	0.0143012	yes	up	1.73	0.6	1.4	3.11	6.65	6.99	1.24333	5.58333
	longmi060574	4.571	2.19251	4.00284e-06	9.27913e-05	yes	up	4.36	5.2	7.8	12.19	40.32	27.68	5.78667	26.73
	longmi061807	4.413	2.14161	0.00187381	0.0143012	yes	up	1.73	0.6	1.4	3.11	6.65	6.99	1.24333	5.58333
FLS2	longmi038613	0.211	-2.24212	0.000145173	0.00182124	yes	down	21.97	1.2	4.43	2.51	12.6367	2.71333	4	11.94
	longmi022922	0.093	-3.42456	0.00605143	0.0356521	yes	down	1.21	0.02	0.14	0	0.57	0.0533333	0.1	0.4
